# Supplementary material for: Discovery of novel treponemes associated with pododermatitis in elk (Cervus canadensis)
Source: Appl Environ Microbiol. 2024 May 14;90(6):e00105-24. doi: 10.1128/aem.00105-24 (PMC11218636; doi:10.1128/aem.00105-24)
Supplement: Table S1 — Sample metadata information. [file aem.00105-24-s0004.xlsx]

## Sheet: Sheet1
Sample ID	Sample Type	Sampling Area	Foot Sampled	Sampled Foot TAHD Diagnosis1	Sampled Foot Lesion Grade2	Case TAHD Diagnosis1	Case Worst Lesion Grade2	Sample Concentration (ng/µl)3	Spirochete PT19 in sample (%)
1972H1	Biopsy	California	Hind 1	Negative	0	Positive	IV	141.6	23.5
1978LH	Biopsy	California	Left hind	Negative	0	Positive	IV	101.9	5.8
7559RH	Biopsy	Idaho	Right hind	Negative	0	Positive	III	95.7	2.2
16946RH	Biopsy	Idaho	Right hind	Positive	I	Positive	I	135.2	5.7
15288LH	Biopsy	Washington	Left hind	Positive	I	Positive	I	78.4	4.8
15074RH	Biopsy	Washington	Right hind	Positive	II	Positive	II	204.2	9.6
15074RF	Biopsy	Washington	Right front	Negative	0	Positive	II	99.1	3.8
20-01RF98	Scraping	Experimental4	Right front	Negative	0	Positive	I	23.7	5.2
20-04LF98	Scraping	Experimental4	Left front	Negative	0	Positive	I	66	7.5
1 Treponeme-associated hoof disease (TAHD) diagnosed based on presence of gross lesion, suppurative inflammation on histopathology, and observation of spirochetes using silver stain.
2 Based on grading criteria reported by Han et al. 2019
3 Measured using Nanodrop 2000C
4 Captive experimental elk (Robinson et al. 2023)
