# Supplementary material for: Discovery of novel treponemes associated with pododermatitis in elk (Cervus canadensis)
Source: Appl Environ Microbiol. 2024 May 14;90(6):e00105-24. doi: 10.1128/aem.00105-24 (PMC11218636; doi:10.1128/aem.00105-24)
Supplement: Table S2 — Genomic features of reference genome. [file aem.00105-24-s0005.xlsx]

## Sheet: feature_table
Treponema Species/Strain	geographic location	host	isolation source	size [bp]	GC-content [%]	coding percentage [%]	CDS (pseudo)	genes (pseudo)	rRNA	tRNA	tmRNA	ncRNA	accession (first..last)
Treponema berlinense strain ATCC BAA-909	Germany	Missing	Missing	2521032	39.43	88.99	2187 (20)	2238 (20)	6	42	1	2	NZ_FUXC01000031..NZ_FUXC01000022
Treponema brennaborense DSM 12168	USA (UC davis)	bovine	bovine digital dermatitis	3055580	51.47	89.82	2583 (17)	2645 (17)	12	47	1	2	NC_015500
Treponema bryantii NK4A124 G626DRAFT	Missing	Missing	Missing	3309485	40.22	92.43	2873 (10)	2932 (10)	12	44	1	2	NZ_ATWV01000001..NZ_ATWV01000028
Treponema bryantii strain B25	missing	missing	missing	3432581	38.4	93.41	3059 (16)	3111 (16)	9	40	1	2	NZ_FOFU01000027..NZ_FOFU01000021
Treponema bryantii strain XBD1002	missing	missing	missing	3191470	39.97	92.64	2765 (11)	2832 (11)	8	56	1	2	NZ_FORI01000024..NZ_FORI01000021
Treponema denticola AL-2	Missing	Missing	Missing	2843090	38.02	91.27	2615 (33)	2668 (33)	6	44	1	2	NZ_CM001798
Treponema denticola ASLM supercont1.2	Missing	Missing	Missing	2768236	38.01	90.99	2549 (34)	2601 (34)	6	43	1	2	NZ_KB445544..NZ_KB445545
Treponema denticola ATCC 35405	Missing	Missing	Missing	2843201	37.87	-8.95	2567 (25)	2620 (25)	6	44	1	2	NC_002967
Treponema denticola F0402 supercont1.12	USA	Homo sapiens	oral	2742634	37.79	88.92	2609 (75)	2662 (75)	6	44	1	2	NZ_GL872364..NZ_GL872375
Treponema denticola strain ATCC 700768	China	Homo sapiens	dental plaque	2920478	37.62	89.35	2689 (66)	2743 (66)	6	45	1	2	NZ_CP038800
Treponema denticola strain ATCC 700771	Switzerland	Homo sapiens	dental plaque	2666044	37.83	89.89	2472 (54)	2525 (54)	6	44	1	2	NZ_CP038801
Treponema denticola strain CD-1	USA	Homo sapiens	dental plaque	2892458	37.88	90.86	2650 (34)	2703 (34)	6	44	1	2	NZ_CP051304
Treponema denticola strain KCOM 3500	South Korea	Homo sapiens	periodontitis lesion	2778422	38.05	-8.66	2531 (24)	2584 (24)	6	44	1	2	NZ_CP109619
Treponema denticola strain Marseille-5-CSURP7640	France	Homo sapiens	Saliva	2795521	38.1	91.05	2594 (26)	2645 (26)	5	43	1	2	NZ_UFQP01000001..NZ_UFQP01000046
Treponema denticola strain OKA3	Japan	Homo sapiens	dental plaque	2853053	37.92	91.43	2614 (24)	2667 (24)	6	44	1	2	NZ_CP058347
Treponema denticola strain OMZ 823	Switzerland	Homo sapiens	dental plaque	2759770	37.79	90.61	2526 (35)	2579 (35)	6	44	1	2	NZ_CP054477
Treponema denticola strain OMZ 850	China	Homo sapiens	dental plaque	2747952	37.89	91.42	2492 (17)	2545 (17)	6	44	1	2	NZ_CP051634
Treponema denticola strain OMZ 852	China	Homo sapiens	dental plaque	2882651	37.84	91.31	2683 (28)	2736 (28)	6	44	1	2	NZ_CP051523
Treponema denticola strain OMZ 853	China	Homo sapiens	missing	2749579	37.69	91.8	2500 (19)	2553 (19)	6	44	1	2	NZ_CP051302
Treponema denticola strain OMZ 854	China	Homo sapiens	gingivitis lesion	2782312	37.66	90.72	2556 (39)	2609 (39)	6	44	1	2	NZ_CP058624
Treponema denticola strain OMZ 898	Switzerland	Homo sapiens	dental plaque	2817074	37.9	91.67	2550 (16)	2603 (16)	6	44	1	2	NZ_CP051633
Treponema denticola strain OMZ 905	Switzerland	Homo sapiens	dental plaque	2728291	38.01	90.78	2457 (29)	2510 (29)	6	44	1	2	NZ_CP051635
Treponema denticola strain OMZ 910	Switzerland	Homo sapiens	dental plaque	2728386	38.01	90.68	2456 (32)	2509 (32)	6	44	1	2	NZ_CP051522
Treponema denticola strain OT2B	USA	Homo sapiens	oral	2841718	37.88	91.23	2584 (27)	2637 (27)	6	44	1	2	NZ_CP051303
Treponema medium strain ATCC 700293	England	Homo sapiens	oral	2721998	44.26	86.43	2326 (31)	2385 (31)	6	50	1	2	NZ_CP031393
Treponema medium strain T19	UK	cattele	Bovine Digital Dermatitis	2886632	44.25	-13.98	2476 (34)	2538 (34)	6	53	1	2	NZ_CP027017
Treponema paraluiscuniculi Cuniculi A	Texas	infected rabbit	Missing	1133390	52.74	90.93	981 (19)	1035 (19)	6	45	1	2	NC_015714
Treponema parvum strain ATCC 700770	Hong Kong	Homo sapiens	dental plaque	2658287	43.98	90.12	2282 (8)	2338 (8)	6	47	1	2	NZ_CP054142
Treponema parvum strain ATCC 700773	China	Homo sapiens	dental plaque	2626237	44.36	89.25	2284 (21)	2340 (21)	6	47	1	2	NZ_CP054257
Treponema parvum strain OMZ 843	China	Homo sapiens	dental plaque	2609480	44.37	87.78	2314 (27)	2369 (27)	6	46	1	2	NZ_CP058315
Treponema pectinovorum strain ATCC 700769	France	Homo sapiens	Oral cavity	2319274	36.88	90.19	2013 (6)	2062 (6)	5	42	1	1	NZ_UPSF01000001..NZ_UPSF01000006
Treponema pectinovorum strain Marseille-1-CSURP6641	France	Homo sapiens	saliva	2246732	36.77	90.07	1873 (6)	1923 (6)	6	42	1	1	NZ_LS999966..NZ_LS999977
Treponema pectinovorum strain Marseille-2-CSURP6642	France	Homo sapiens	saliva	2222979	36.94	89.35	1944 (38)	1995 (38)	7	42	1	1	NZ_UFQJ01000001..NZ_UFQJ01000119
Treponema pectinovorum strain Marseille-3-CSURP7641	France	Homo sapiens	saliva	2224027	37.13	89.77	1879 (9)	1927 (9)	5	41	1	1	NZ_UFQO01000001..NZ_UFQO01000010
Treponema pectinovorum strain Marseille-4-CSURP7639	France	Homo sapiens	saliva	2140854	37.01	89.76	1808 (12)	1855 (12)	6	39	1	1	NZ_UFQN01000001..NZ_UFQN01000062
Treponema pedis strain KS1	South Korea	Bos taurus	digital dermatitis lesion	3077465	36.84	-12.68	2724 (42)	2780 (42)	7	45	2	2	NZ_CP061839
Treponema pedis strain T3552B	United Kingdom	Bos taurus	digital dermatitis lesion	2889390	36.87	84.06	2674 (97)	2728 (97)	6	45	1	2	NZ_CP045670
Treponema phagedenis F0421	USA	Homo sapiens	urogenital tract	2830421	40.12	81.29	2376 (59)	2427 (59)	3	45	1	2	NZ_GL637955..NZ_GL638126
Treponema phagedenis strain ATCC 27087	Switzerland	cattle	tissue sample	3575646	40.13	79.53	3140 (111)	3210 (111)	6	61	1	2	NZ_VOQA01000001..NZ_VOQA01000004
Treponema phagedenis strain B31.4	Switzerland	cattle	tissue sample	3186808	39.93	81.53	2666 (51)	2721 (51)	6	46	1	2	NZ_CP042816
Treponema phagedenis strain B36.5	Switzerland	cattle	tissue sample	3708782	39.95	81.74	3297 (61)	3352 (61)	6	46	1	2	NZ_CP042817
Treponema phagedenis strain B43.1	Switzerland	cattle	tissue sample	3372116	39.91	81.88	2850 (57)	2905 (57)	6	46	1	2	NZ_CP042818
Treponema phagedenis strain KS-1	South Korea	Bos taurus	digital dermatitis lesion	3769422	40.03	79.33	3404 (146)	3463 (146)	6	49	2	2	NZ_CP058241
Treponema phagedenis strain KS1	South Korea	bovine	digital dermatitis lesion	3188924	40.13	81.89	2760 (47)	2815 (47)	6	46	1	2	NZ_CP054692
Treponema phagedenis strain KS1 TPP_9_1	South Korea	bovine	digital dermatitis lesion	3769422	40.03	78.3	3475 (208)	3534 (208)	6	49	2	2	NZ_JABRPI010000010..NZ_JABRPI010000009
Treponema phagedenis strain Reiter	England	Homo sapiens	syphilitic sore	2880698	40.19	80.86	2433 (46)	2484 (46)	3	45	1	2	NZ_CP031394
Treponema phagedenis strain S11.1	Switzerland	cattle	Missing	3436741	39.98	81.82	2998 (56)	3053 (56)	6	46	1	2	NZ_CP042813
Treponema phagedenis strain S2.3	Switzerland	cattle	Missing	3446583	39.97	81.83	3018 (58)	3073 (58)	6	46	1	2	NZ_CP042815
Treponema phagedenis strain S8.5	Switzerland	cattle	Missing	3244101	39.89	81.57	2766 (55)	2820 (55)	6	45	1	2	NZ_CP042814
Treponema phagedenis strain T320A	United Kingdom	Missing	Dairy Farm	3120315	39.93	-119.61	2637 (75)	2691 (75)	6	45	1	2	NZ_CP027018
Treponema phagedenis strain V1	Sweden	Missing	Missing	3129609	39.92	80.02	2742 (82)	2796 (82)	6	45	1	2	NZ_CDNC01000001..NZ_CDNC01000051
Treponema porcinum strain ATCC BAA-908	Germany	Missing	Missing	2507809	42.45	90.11	2226 (28)	2283 (28)	8	46	1	2	NZ_FUWG01000032..NZ_FUWG01000020
Treponema primitia ZAS-1 TPRIMZ1_00001	USA	Termite	Termite Gut	3790289	50.83	91.35	3403 (41)	3458 (41)	4	48	1	2	NZ_AEEA01000192..NZ_AEEA01000001
Treponema primitia ZAS-2	USA	Termite	Termite Gut	4059867	50.84	91.1	3497 (31)	3557 (31)	6	51	1	2	NC_015578
Treponema putidum strain ATCC 700334	USA	Missing	Missing	2772337	37.28	90.62	2528 (46)	2582 (46)	8	43	1	2	NZ_VLLD01000040..NZ_VLLD01000039
Treponema putidum strain OMZ 758 (ATCC 700334)	Switzerland	Homo sapiens	periodontitis lesion	2800562	37.29	88.19	2592 (83)	2646 (83)	6	45	1	2	NZ_CP009228..NZ_CP009229
Treponema putidum strain OMZ 835	China	subgingival plaque	Homo sapiens	2762635	37.28	90.47	2501 (37)	2555 (37)	6	45	1	2	NZ_CP038804
Treponema putidum strain OMZ 846	China	subgingival plaque	Homo sapiens	2915271	37.17	87.73	2765 (94)	2819 (94)	6	45	1	2	NZ_CP038803
Treponema putidum strain OMZ 847	China	subgingival plaque	Homo sapiens	2951713	37.19	90.61	2729 (42)	2783 (42)	6	45	1	2	NZ_CP038802
Treponema rectale strain DSM 103679	USA	missing	missing	2869177	39.2	91.18	2400 (24)	2453 (24)	7	43	1	2	NZ_JACHFR010000001..NZ_JACHFR010000006
Treponema ruminis strain DSM 103462	USA	missing	missing	3323807	44.06	91.53	2797 (41)	2858 (41)	7	51	1	2	NZ_JACHFQ010000001..NZ_JACHFQ010000016
Treponema saccharophilum DSM 2985	USA	Bovine rumen	Bovine	3453898	53.18	88.22	2901 (15)	2969 (15)	5	60	1	2	NZ_AGRW01000056..NZ_AGRW01000001
Treponema socranskii subsp. buccale strain ATCC 35534	China	subgingival plaque	Homo sapiens	2805741	48.99	87.8	2450 (20)	2510 (20)	9	48	1	2	NZ_CP054258
Treponema socranskii subsp. buccale strain Marseille-CSURQ0203	France	saliva	Missing	2866542	48.41	87.65	2563 (20)	2624 (20)	9	49	1	2	NZ_LR796240
Treponema sp. OMZ 803 strain BF2M	Switzerland	Missing	Homo sapiens	2804974	44.44	87.42	2519 (43)	2577 (43)	6	49	1	2	NZ_CP051195
Treponema succinifaciens DSM 2489	USA	colon of swine	swine	2897425	39.13	89.39	2764 (22)	2829 (22)	13	49	1	2	NC_015385..NC_015386
Treponema vincentii ATCC 35580	USA	Missing	Homo sapiens	2514590	45.69	86.52	2329 (86)	2386 (86)	5	49	1	2	NZ_ACYH01000079..NZ_ACYH01000001
Treponema vincentii strain OMZ 802	Switzerland	subgingival plaque	Homo sapiens	2594485	45.68	89.13	2272 (24)	2331 (24)	6	50	1	2	NZ_CP051197
Treponema vincentii strain OMZ 804	Switzerland	subgingival plaque	Homo sapiens	2980180	44.32	85.07	2864 (104)	2923 (104)	6	50	1	2	NZ_CP048020
Treponema vincentii strain OMZ 806	Switzerland	subgingival plaque	Homo sapiens	2711688	44.89	83.59	2495 (110)	2554 (110)	6	50	1	2	NZ_CP050497
Treponema vincentii strain OMZ 861	China	subgingival plaque	Homo sapiens	2641120	45.57	88.63	2328 (31)	2387 (31)	6	50	1	2	NZ_CP051148
Treponema vincentii strain OMZ 862	China	subgingival plaque	Homo sapiens	2717368	45.52	89.01	2434 (22)	2493 (22)	6	50	1	2	NZ_CP051153
Treponema zioleckii strain kT3	Poland	rumen fluid	Sheep	3876957	41.5	85.13	3357 (54)	3425 (54)	5	60	1	2	NZ_JPUF01000139..NZ_JPUF01000169
Treponema zuelzerae strain DSM 1903	Germany	freshwater sediment	Environment	3621248	52.73	88.43	3155 (71)	3222 (73)	12	52	1	2	NZ_JAINWA010000001..NZ_JAINWA010000002
