# Supplementary material for: Discovery of novel treponemes associated with pododermatitis in elk (Cervus canadensis)
Source: Appl Environ Microbiol. 2024 May 14;90(6):e00105-24. doi: 10.1128/aem.00105-24 (PMC11218636; doi:10.1128/aem.00105-24)
Supplement: Table S3 — ANI analysis. [file aem.00105-24-s0006.xlsx]

## Sheet: Treponeme_ANI
genomes	T.pedis_A13_2001	T.pedis_A17_2004	T_phagedenis_A13_2001	T_phagedenis_A17_2004	Treponema_Sp._A13_2001	Treponema_Sp._A17_2004	Treponematace_phy1_A13_2001	Treponematace_phy1_A17_2004	Treponematace_phy2_A13_2001	Treponematace_phy2_A17_2004
T.pedis_A13_2001	100	95.89	60	60.02	59.82	59.82	56.1	56.17	56.68	56.81
T.pedis_A17_2004	95.89	100	59.98	60	59.79	59.79	56.24	56.38	56.68	56.81
T_phagedenis_A13_2001	60	59.98	100	96.08	61.41	61.57	55.5	55.61	56.04	56.18
T_phagedenis_A17_2004	60.02	60	96.08	100	61.36	61.46	55.46	55.64	55.9	56.19
Treponema_Sp._A13_2001	59.82	59.79	61.41	61.36	100	96.18	54.74	54.83	55.5	55.61
Treponema_Sp._A17_2004	59.82	59.79	61.57	61.46	96.18	100	54.74	54.83	55.48	55.6
Treponema_berlinense_strain_ATCCBAA-909_Germany_Missing	52.39	52.39	52.87	52.98	52.59	52.59	50.84	50.9	51.06	51.11
Treponema_brennaborenseDSM12168_USAUCdavis_bovine	54.71	54.71	55.72	55.81	56.3	56.3	52.38	52.46	53.04	53.1
Treponema_bryantii_NK4A124G626_Missing_Missing	51.93	51.93	52.52	52.63	52.46	52.46	50.4	50.45	50.75	50.78
Treponema_bryantii_strain_B25_missing_missing	52.11	52.1	52.59	52.68	52.49	52.49	50.49	50.61	50.76	50.79
Treponema_bryantii_strain_XBD1002_missing_missing	52.2	52.2	52.58	52.62	52.47	52.47	50.47	50.61	50.82	50.88
Treponema_denticolaAL-2_Missing_Missing	69.63	69.59	60.08	59.98	59.97	59.97	56.28	56.41	56.88	56.99
Treponema_denticolaATCC35405_Missing_Missing	69.61	69.52	60.06	59.93	59.86	59.86	56.06	56.11	56.62	56.73
Treponema_denticolaF0402supercont1.12_USA_Homosapiens	69.94	69.84	60.13	60.04	60	60	56.26	56.37	56.87	56.95
Treponema_denticola_ASLMsupercont1.2_Missing_Missing	69.77	69.71	60.17	60.06	59.85	59.85	56.22	56.32	56.71	56.86
Treponema_denticola_strain_ATCC700768_China_Homosapiens	69.3	69.31	59.95	59.99	59.93	59.93	56.22	56.3	56.68	56.97
Treponema_denticola_strain_ATCC700771_Switzerland_Homosapiens	69.52	69.47	60.37	60.18	59.9	59.9	56.25	56.31	56.65	56.72
Treponema_denticola_strain_CD-1_USA_Homosapiens	69.61	69.53	59.98	59.88	59.81	59.81	56.26	56.32	56.79	56.88
Treponema_denticola_strain_KCOM3500_SouthKorea_Homosapiens	69.73	69.62	60.09	59.95	59.79	59.79	56.34	56.46	56.69	56.77
Treponema_denticola_strain_Marseille-5-CSURP7640_France_Homosapiens	69.63	69.63	60.2	60.03	60.04	60.04	56.37	56.5	56.85	57.08
Treponema_denticola_strain_OKA3_Japan_Homosapiens	69.65	69.61	60.03	59.87	59.83	59.83	56.17	56.25	56.7	56.79
Treponema_denticola_strain_OMZ823_Switzerland_Homosapiens	69.68	69.59	60.02	59.99	59.8	59.8	56.1	56.22	56.76	56.85
Treponema_denticola_strain_OMZ850_China_Homosapiens	69.55	69.46	60.14	59.97	59.8	59.8	56.25	56.3	56.67	56.76
Treponema_denticola_strain_OMZ852_China_Homosapiens	69.55	69.48	60.09	59.96	59.91	59.91	56.15	56.22	56.83	56.89
Treponema_denticola_strain_OMZ853_China_Homosapiens	69.64	69.56	60.32	60.17	60.13	60.13	56.3	56.38	56.71	56.94
Treponema_denticola_strain_OMZ854_China_Homosapiens	69.76	69.7	60.28	60.23	59.9	59.9	56.21	56.33	56.77	56.85
Treponema_denticola_strain_OMZ898_Switzerland_Homosapiens	69.66	69.64	60.09	59.97	59.93	59.93	56.46	56.57	56.64	56.86
Treponema_denticola_strain_OMZ905_Switzerland_Homosapiens	69.65	69.55	60.03	60	59.81	59.81	56.15	56.23	56.64	56.78
Treponema_denticola_strain_OMZ910_Switzerland_Homosapiens	69.68	69.58	60.05	60.03	59.81	59.81	56.18	56.26	56.67	56.81
Treponema_denticola_strain_OT2B_USA_Homosapiens	69.6	69.52	60	59.99	59.84	59.84	56.14	56.2	56.67	56.73
Treponema_medium_strain_ATCC700293_England_Homosapiens	59.69	59.57	61.92	61.73	73.01	73	54.55	54.49	55.52	55.64
Treponema_medium_strain_T19_UK_cattele	59.94	59.82	62.01	61.82	72.97	72.96	54.68	54.63	55.58	55.7
Treponema_pallidum_SamoaD_USA	53.97	53.96	59.19	59.12	56.11	56.11	50.49	50.51	51.19	51.27
Treponema_paraluiscuniculiCuniculiA_Texas_infectedrabbit	54.02	54.02	59.26	59.19	56.19	56.19	50.5	50.52	51.25	51.35
Treponema_parvum_strain_ATCC700770_HongKong_Homosapiens	53.03	53.05	53.48	53.45	53.57	53.57	50.7	50.83	51.19	51.3
Treponema_parvum_strain_ATCC700773_China_Homosapiens	53.17	53.13	53.82	53.76	53.85	53.85	50.64	50.83	51.43	51.49
Treponema_parvum_strain_OMZ843_China_Homosapiens	53.05	53.07	53.62	53.68	53.78	53.78	50.6	50.87	51.17	51.25
Treponema_pectinovorum_strain_ATCC700769_France_Homosapiens	52.37	52.35	52.76	52.8	52.53	52.53	50.39	50.49	50.66	50.73
Treponema_pectinovorum_strain_Marseille-1-CSURP6641_France_Homosapiens	52.41	52.41	52.83	52.95	52.55	52.55	50.61	50.71	50.76	50.83
Treponema_pectinovorum_strain_Marseille-2-CSURP6642_France_Homosapiens	52.52	52.52	52.9	52.95	52.65	52.65	50.64	50.78	50.89	50.96
Treponema_pectinovorum_strain_Marseille-3-CSURP7641_France_Homosapiens	52.32	52.3	52.8	52.87	52.61	52.61	50.48	50.58	50.76	50.83
Treponema_pectinovorum_strain_Marseille-4-CSURP7639_France_Homosapiens	52.39	52.39	52.82	52.88	52.54	52.54	50.6	50.7	50.81	50.89
Treponema_pedis_strain_KS1_SouthKorea_Bostaurus	95.49	95.5	59.98	59.95	59.71	59.71	56.1	56.36	56.76	56.91
Treponema_pedis_strain_T3552B_UnitedKingdom_Bostaurus	94.9	94.94	60.21	60.21	59.81	59.81	56.27	56.4	56.97	57.05
Treponema_phagedenisF0421_USA_Homosapiens	59.88	59.89	95.44	95.42	61.08	61.25	55.37	55.47	55.82	56.03
Treponema_phagedenis_strain_ATCC27087_Switzerland_cattle	60.02	60	95.43	95.45	61.19	61.38	55.49	55.63	55.9	56.13
Treponema_phagedenis_strain_B31.4_Switzerland_cattle	59.95	59.94	95.64	95.69	61.17	61.28	55.33	55.47	55.9	55.99
Treponema_phagedenis_strain_B36.5_Switzerland_cattle	59.75	59.83	95.66	95.68	61.21	61.31	55.48	55.62	55.82	56.13
Treponema_phagedenis_strain_B43.1_Switzerland_cattle	60.16	60.14	95.66	95.7	61.24	61.43	55.37	55.51	55.8	55.96
Treponema_phagedenis_strain_KS-1_SouthKorea_Bostaurus	59.92	59.95	95.76	95.79	61.15	61.34	55.54	55.67	55.85	56.11
Treponema_phagedenis_strain_KS1TPP91_SouthKorea_bovine	59.8	59.83	95.72	95.8	61.08	61.28	55.48	55.57	55.73	56
Treponema_phagedenis_strain_KS1_SouthKorea_bovine	59.95	59.95	95.79	95.8	61.21	61.41	55.34	55.48	55.82	55.99
Treponema_phagedenis_strain_Reiter_England_Homosapiens	59.99	59.97	95.75	95.79	61.14	61.33	55.46	55.6	55.83	56.05
Treponema_phagedenis_strain_S11.1_Switzerland_cattle	59.85	59.87	95.71	95.74	61.29	61.48	55.52	55.65	55.87	56.18
Treponema_phagedenis_strain_S2.3_Switzerland_cattle	59.79	59.8	95.69	95.74	61.21	61.4	55.48	55.62	55.81	56.12
Treponema_phagedenis_strain_S8.5_Switzerland_cattle	60.03	60.01	95.7	95.77	61.31	61.51	55.33	55.48	55.87	56.04
Treponema_phagedenis_strain_T320A_UnitedKingdom_Missing	59.91	59.89	95.66	95.71	61.14	61.33	55.35	55.56	55.83	55.99
Treponema_phagedenis_strain_V1_Sweden_Missing	60.03	59.99	95.78	95.79	61.18	61.37	55.44	55.57	55.88	56.04
Treponema_porcinum_strain_ATCCBAA-908_Germany_Missing	52.76	52.78	53.19	53.08	53	53	50.59	50.72	51.02	51.07
Treponema_primitiaZAS-1TPRIMZ100001_USA_Termite	52.15	52.15	53.06	53.01	53.12	53.12	50.3	50.46	50.7	50.79
Treponema_primitiaZAS-2_USA_Termite	52.25	52.25	53.15	52.97	53	53	50.33	50.42	50.66	50.73
Treponema_putidum_strain_ATCC700334_USA_Missing	69.79	69.72	60.18	60.08	60.07	60.07	56.3	56.37	56.51	56.62
Treponema_putidum_strain_OMZ758ATCC700334_Switzerland_Homosapiens	69.98	69.91	60.23	60.14	60.15	60.15	56.47	56.54	56.68	56.79
Treponema_putidum_strain_OMZ835_China_subgingivalplaque	69.81	69.72	60.2	60.15	60.1	60.1	56.3	56.38	56.52	56.65
Treponema_putidum_strain_OMZ846_China_subgingivalplaque	69.74	69.64	60.13	59.93	59.89	59.89	56.15	56.24	56.26	56.34
Treponema_putidum_strain_OMZ847_China_subgingivalplaque	69.79	69.75	60.21	60.12	60.15	60.15	56.34	56.48	56.45	56.55
Treponema_rectalestrain_DSM_103679USA_missing	51.54	51.54	52.13	52.24	52.18	52.18	49.98	50.08	50.28	50.33
Treponema_ruminis_strain_DSM103462_USA_missing	52.56	52.56	52.97	53	52.91	52.91	50.67	50.81	51.1	51.14
Treponema_saccharophilumDSM2985_USA_Bovinerumen	51.54	51.54	52.18	52.18	52.22	52.22	49.89	50.07	50.7	50.76
Treponema_socranskiisubsp.buccale_strain_ATCC35534_China_subgingivalplaque	52.91	52.86	53.4	53.21	53.82	53.87	50.87	50.98	51.51	51.59
Treponema_socranskiisubsp.buccale_strain_Marseille-CSURQ0203_France_saliva	52.5	52.47	53.06	53.11	53.63	53.63	50.83	50.94	51.38	51.47
Treponema_sp.OMZ803_strain_BF2M_Switzerland_Missing	59.8	59.62	61.75	61.64	72.76	72.75	54.53	54.65	55.57	55.67
Treponema_succinifaciensDSM2489_USA_colonofswine	52.39	52.39	52.67	52.77	52.41	52.41	50.46	50.49	50.84	50.9
Treponema_vincentiiATCC35580_USA_Missing	59.96	59.96	62.1	61.91	73.12	73.11	54.69	54.7	55.63	55.75
Treponema_vincentii_strain_OMZ802_Switzerland_subgingivalplaque	59.82	59.81	61.88	61.67	72.95	72.95	54.61	54.68	55.45	55.53
Treponema_vincentii_strain_OMZ804_Switzerland_subgingivalplaque	59.59	59.37	61.31	61.21	72.48	72.46	54.33	54.58	55.3	55.42
Treponema_vincentii_strain_OMZ806_Switzerland_subgingivalplaque	59.9	59.8	62.21	61.99	73.21	73.2	54.78	54.79	55.8	56
Treponema_vincentii_strain_OMZ861_China_subgingivalplaque	59.82	59.81	61.91	61.72	73.05	73.04	54.67	54.67	55.55	55.61
Treponema_vincentii_strain_OMZ862_China_subgingivalplaque	59.86	59.86	61.89	61.73	73.07	73.06	54.62	54.61	55.52	55.6
Treponema_zioleckii_strain_kT3_Poland_rumenfluid	52.2	52.2	52.8	52.88	52.66	52.66	50.72	50.81	51.13	51.15
Treponema_zuelzerae_strain_DSM1903_Germany_freshwatersediment	56.77	56.77	57.91	57.83	57.92	57.94	52.4	52.46	53.13	53.18
Treponematace_phy1_A13_2001	56.1	56.24	55.5	55.46	54.74	54.74	100	95.58	68.76	68.76
Treponematace_phy1_A17_2004	56.17	56.38	55.61	55.64	54.83	54.83	95.58	100	68.84	68.85
Treponematace_phy2_A13_2001	56.68	56.68	56.04	55.9	55.5	55.48	68.76	68.84	100	96.52
Treponematace_phy2_A17_2004	56.81	56.81	56.18	56.19	55.61	55.6	68.76	68.85	96.52	100
