# Supplementary material for: Discovery of novel treponemes associated with pododermatitis in elk (Cervus canadensis)
Source: Appl Environ Microbiol. 2024 May 14;90(6):e00105-24. doi: 10.1128/aem.00105-24 (PMC11218636; doi:10.1128/aem.00105-24)
Supplement: Table S4 — Average amino acid identity (AAI) analysis. [file aem.00105-24-s0007.xlsx]

## Sheet: AAI_file
Genome A	Genome B	AAI_Value
Treponema_ruminis_strain_DSM103462_USA	Treponematace_phy2_A17_2004	49.8
Treponema_ruminis_strain_DSM103462_USA	T.pedis_A13_2001	51.17
Treponema_ruminis_strain_DSM103462_USA	Treponema_Sp._A13_2001	51.8
Treponema_ruminis_strain_DSM103462_USA	Treponematace_phy1_A13_2001	49.79
Treponema_ruminis_strain_DSM103462_USA	Treponematace_phy1_A17_2004	49.8
Treponema_ruminis_strain_DSM103462_USA	T_phagedenis_A17_2004	51.7
Treponema_ruminis_strain_DSM103462_USA	T.pedis_A17_2004	51.23
Treponema_ruminis_strain_DSM103462_USA	T_phagedenis_A13_2001	51.61
Treponema_ruminis_strain_DSM103462_USA	Treponematace_phy2_A13_2001	49.83
Treponematace_phy2_A17_2004	Treponema_pedis_strain_KS1_SouthKorea_Bostaurus	57.04
Treponematace_phy2_A17_2004	T.pedis_A13_2001	56.84
Treponematace_phy2_A17_2004	Treponema_denticola_strain_OMZ910_Switzerland_Homosapiens	56.51
Treponematace_phy2_A17_2004	Treponema_denticola_strain_OKA3_Japan_Homosapiens	56.57
Treponematace_phy2_A17_2004	Treponema_Sp._A13_2001	55.19
Treponematace_phy2_A17_2004	Treponema_denticola_strain_OMZ898_Switzerland_Homosapiens	56.55
Treponematace_phy2_A17_2004	Treponema_vincentii_strain_OMZ806_Switzerland_subgingivalplaque	55.3
Treponematace_phy2_A17_2004	Treponema_primitiaZAS-2_USA_Termite	50.01
Treponematace_phy2_A17_2004	Treponema_denticola_strain_ATCC700768_China_Homosapiens	56.73
Treponematace_phy2_A17_2004	Treponema_porcinum_strain_ATCCBAA-908_Germany	50.47
Treponematace_phy2_A17_2004	Treponema_phagedenis_strain_B36.5_Switzerland_cattle	55.37
Treponematace_phy2_A17_2004	Treponema_phagedenis_strain_KS1TPP91_SouthKorea_bovine	55.21
Treponematace_phy2_A17_2004	Treponema_primitiaZAS-1TPRIMZ100001_USA_Termite	49.92
Treponematace_phy2_A17_2004	Treponema_vincentii_strain_OMZ802_Switzerland_subgingivalplaque	55.2
Treponematace_phy2_A17_2004	Treponema_phagedenis_strain_V1_Sweden	55.35
Treponematace_phy2_A17_2004	Treponema_putidum_strain_ATCC700334_USA	56.38
Treponematace_phy2_A17_2004	Treponema_denticola_strain_KCOM3500_SouthKorea_Homosapiens	56.58
Treponematace_phy2_A17_2004	Treponema_pectinovorum_strain_Marseille-1-CSURP6641_France_Homosapiens	50.4
Treponematace_phy2_A17_2004	Treponema_denticola_strain_OMZ853_China_Homosapiens	56.51
Treponematace_phy2_A17_2004	Treponema_phagedenis_strain_KS-1_SouthKorea_Bostaurus	55.37
Treponematace_phy2_A17_2004	Treponema_pectinovorum_strain_Marseille-4-CSURP7639_France_Homosapiens	50.46
Treponematace_phy2_A17_2004	Treponema_saccharophilumDSM2985_USA_Bovinerumen	49.84
Treponematace_phy2_A17_2004	Treponema_socranskiisubsp.buccale_strain_ATCC35534_China_subgingivalplaque	51.26
Treponematace_phy2_A17_2004	Treponema_putidum_strain_OMZ835_China_subgingivalplaque	56.41
Treponematace_phy2_A17_2004	Treponematace_phy1_A13_2001	70.09
Treponematace_phy2_A17_2004	Treponema_pectinovorum_strain_ATCC700769_France_Homosapiens	50.28
Treponematace_phy2_A17_2004	Treponematace_phy1_A17_2004	70.11
Treponematace_phy2_A17_2004	Treponema_putidum_strain_OMZ847_China_subgingivalplaque	56.43
Treponematace_phy2_A17_2004	Treponema_phagedenis_strain_B31.4_Switzerland_cattle	55.25
Treponematace_phy2_A17_2004	Treponema_medium_strain_T19_UK_cattele	55.3
Treponematace_phy2_A17_2004	Treponema_phagedenisF0421_USA_Homosapiens	55.36
Treponematace_phy2_A17_2004	Treponema_denticola_ASLMsupercont1.2	56.76
Treponematace_phy2_A17_2004	T_phagedenis_A17_2004	55.54
Treponematace_phy2_A17_2004	Treponema_bryantii_strain_B25	49.79
Treponematace_phy2_A17_2004	Treponema_zioleckii_strain_kT3_Poland_rumenfluid	49.87
Treponematace_phy2_A17_2004	Treponema_phagedenis_strain_KS1_SouthKorea_bovine	55.14
Treponematace_phy2_A17_2004	Treponema_denticola_strain_OMZ905_Switzerland_Homosapiens	56.54
Treponematace_phy2_A17_2004	Treponema_denticola_strain_OT2B_USA_Homosapiens	56.6
Treponematace_phy2_A17_2004	T.pedis_A17_2004	56.78
Treponematace_phy2_A17_2004	Treponema_medium_strain_ATCC700293_England_Homosapiens	55.19
Treponematace_phy2_A17_2004	T_phagedenis_A13_2001	55.08
Treponematace_phy2_A17_2004	Treponematace_phy2_A13_2001	100
Treponematace_phy2_A17_2004	Treponema_parvum_strain_ATCC700773_China_Homosapiens	50.9
Treponematace_phy2_A17_2004	Treponema_vincentii_strain_OMZ862_China_subgingivalplaque	55.14
Treponematace_phy2_A17_2004	Treponema_denticola_strain_OMZ850_China_Homosapiens	56.6
Treponematace_phy2_A17_2004	Treponema_denticola_strain_OMZ823_Switzerland_Homosapiens	56.58
Treponematace_phy2_A17_2004	Treponema_denticolaATCC35405	56.53
Treponematace_phy2_A17_2004	Treponema_zuelzerae_strain_DSM1903_Germany_freshwatersediment	52.87
Treponematace_phy2_A17_2004	Treponema_putidum_strain_OMZ758ATCC700334_Switzerland_Homosapiens	56.51
Treponematace_phy2_A17_2004	Treponema_sp.OMZ803_strain_BF2M_Switzerland	55.08
Treponematace_phy2_A17_2004	Treponema_phagedenis_strain_B43.1_Switzerland_cattle	55.22
Treponematace_phy2_A17_2004	Treponema_phagedenis_strain_T320A_UnitedKingdom	55.26
Treponematace_phy2_A17_2004	Treponema_vincentiiATCC35580_USA	55.32
Treponematace_phy2_A17_2004	Treponema_berlinense_strain_ATCCBAA-909_Germany	50.74
Treponematace_phy2_A17_2004	Treponema_denticolaAL-2	56.79
Treponematace_phy2_A17_2004	Treponema_socranskiisubsp.buccale_strain_Marseille-CSURQ0203_France_saliva	51.01
Treponematace_phy2_A17_2004	Treponema_pectinovorum_strain_Marseille-2-CSURP6642_France_Homosapiens	50.58
Treponematace_phy2_A17_2004	Treponema_denticolaF0402supercont1.12_USA_Homosapiens	56.91
Treponematace_phy2_A17_2004	Treponema_putidum_strain_OMZ846_China_subgingivalplaque	56.26
Treponematace_phy2_A17_2004	Treponema_pallidum_SamoaD_USA	51.61
Treponematace_phy2_A17_2004	Treponema_bryantii_NK4A124G626	49.75
Treponematace_phy2_A17_2004	Treponema_denticola_strain_OMZ854_China_Homosapiens	56.51
Treponematace_phy2_A17_2004	Treponema_brennaborenseDSM12168_USAUCdavis_bovine	52.42
Treponematace_phy2_A17_2004	Treponema_paraluiscuniculiCuniculiA_Texas_infectedrabbit	51.64
Treponema_parvum_strain_ATCC700770_HongKong_Homosapiens	Treponematace_phy2_A17_2004	50.67
Treponema_parvum_strain_ATCC700770_HongKong_Homosapiens	T.pedis_A13_2001	52.31
Treponema_parvum_strain_ATCC700770_HongKong_Homosapiens	Treponema_Sp._A13_2001	53.2
Treponema_parvum_strain_ATCC700770_HongKong_Homosapiens	Treponematace_phy1_A13_2001	50.49
Treponema_parvum_strain_ATCC700770_HongKong_Homosapiens	Treponematace_phy1_A17_2004	50.59
Treponema_parvum_strain_ATCC700770_HongKong_Homosapiens	T_phagedenis_A17_2004	52.83
Treponema_parvum_strain_ATCC700770_HongKong_Homosapiens	T.pedis_A17_2004	52.26
Treponema_parvum_strain_ATCC700770_HongKong_Homosapiens	T_phagedenis_A13_2001	53
Treponema_parvum_strain_ATCC700770_HongKong_Homosapiens	Treponematace_phy2_A13_2001	50.5
Treponema_pectinovorum_strain_Marseille-3-CSURP7641_France_Homosapiens	Treponematace_phy2_A17_2004	50.31
Treponema_pectinovorum_strain_Marseille-3-CSURP7641_France_Homosapiens	T.pedis_A13_2001	51.24
Treponema_pectinovorum_strain_Marseille-3-CSURP7641_France_Homosapiens	Treponema_Sp._A13_2001	52.24
Treponema_pectinovorum_strain_Marseille-3-CSURP7641_France_Homosapiens	Treponematace_phy1_A13_2001	49.84
Treponema_pectinovorum_strain_Marseille-3-CSURP7641_France_Homosapiens	Treponematace_phy1_A17_2004	49.89
Treponema_pectinovorum_strain_Marseille-3-CSURP7641_France_Homosapiens	T_phagedenis_A17_2004	51.99
Treponema_pectinovorum_strain_Marseille-3-CSURP7641_France_Homosapiens	T.pedis_A17_2004	51.21
Treponema_pectinovorum_strain_Marseille-3-CSURP7641_France_Homosapiens	T_phagedenis_A13_2001	51.98
Treponema_pectinovorum_strain_Marseille-3-CSURP7641_France_Homosapiens	Treponematace_phy2_A13_2001	50.34
Treponema_rectalestrain_DSM_103679USA	Treponematace_phy2_A17_2004	50.26
Treponema_rectalestrain_DSM_103679USA	T.pedis_A13_2001	51.09
Treponema_rectalestrain_DSM_103679USA	Treponema_Sp._A13_2001	51.68
Treponema_rectalestrain_DSM_103679USA	Treponematace_phy1_A13_2001	50.02
Treponema_rectalestrain_DSM_103679USA	Treponematace_phy1_A17_2004	50.16
Treponema_rectalestrain_DSM_103679USA	T_phagedenis_A17_2004	51.61
Treponema_rectalestrain_DSM_103679USA	T.pedis_A17_2004	51.09
Treponema_rectalestrain_DSM_103679USA	T_phagedenis_A13_2001	51.7
Treponema_rectalestrain_DSM_103679USA	Treponematace_phy2_A13_2001	50.2
Treponema_succinifaciensDSM2489_USA_colonofswine	Treponema_Sp._A17_2004	51.93
Treponema_succinifaciensDSM2489_USA_colonofswine	Treponematace_phy2_A17_2004	50.55
Treponema_succinifaciensDSM2489_USA_colonofswine	T.pedis_A13_2001	51.65
Treponema_succinifaciensDSM2489_USA_colonofswine	Treponema_Sp._A13_2001	51.93
Treponema_succinifaciensDSM2489_USA_colonofswine	Treponematace_phy1_A13_2001	50.03
Treponema_succinifaciensDSM2489_USA_colonofswine	Treponematace_phy1_A17_2004	50.1
Treponema_succinifaciensDSM2489_USA_colonofswine	T_phagedenis_A17_2004	51.96
Treponema_succinifaciensDSM2489_USA_colonofswine	T.pedis_A17_2004	51.67
Treponema_succinifaciensDSM2489_USA_colonofswine	T_phagedenis_A13_2001	52.06
Treponema_succinifaciensDSM2489_USA_colonofswine	Treponematace_phy2_A13_2001	50.5
Treponema_vincentii_strain_OMZ861_China_subgingivalplaque	Treponematace_phy2_A17_2004	55.17
Treponema_vincentii_strain_OMZ861_China_subgingivalplaque	T.pedis_A13_2001	60.05
Treponema_vincentii_strain_OMZ861_China_subgingivalplaque	Treponema_Sp._A13_2001	74.81
Treponema_vincentii_strain_OMZ861_China_subgingivalplaque	Treponematace_phy1_A13_2001	54.47
Treponema_vincentii_strain_OMZ861_China_subgingivalplaque	Treponematace_phy1_A17_2004	54.62
Treponema_vincentii_strain_OMZ861_China_subgingivalplaque	T_phagedenis_A17_2004	61.73
Treponema_vincentii_strain_OMZ861_China_subgingivalplaque	T.pedis_A17_2004	59.92
Treponema_vincentii_strain_OMZ861_China_subgingivalplaque	T_phagedenis_A13_2001	62.03
Treponema_vincentii_strain_OMZ861_China_subgingivalplaque	Treponematace_phy2_A13_2001	54.96
Treponema_bryantii_strain_XBD1002	Treponema_Sp._A17_2004	51.64
Treponema_bryantii_strain_XBD1002	Treponematace_phy2_A17_2004	50.03
Treponema_bryantii_strain_XBD1002	T.pedis_A13_2001	51.08
Treponema_bryantii_strain_XBD1002	Treponema_Sp._A13_2001	51.63
Treponema_bryantii_strain_XBD1002	Treponematace_phy1_A13_2001	50
Treponema_bryantii_strain_XBD1002	Treponematace_phy1_A17_2004	50.13
Treponema_bryantii_strain_XBD1002	T_phagedenis_A17_2004	51.5
Treponema_bryantii_strain_XBD1002	T.pedis_A17_2004	51.09
Treponema_bryantii_strain_XBD1002	T_phagedenis_A13_2001	51.57
Treponema_bryantii_strain_XBD1002	Treponematace_phy2_A13_2001	50.1
Treponema_parvum_strain_OMZ843_China_Homosapiens	Treponema_Sp._A17_2004	53.16
Treponema_parvum_strain_OMZ843_China_Homosapiens	Treponematace_phy2_A17_2004	50.78
Treponema_parvum_strain_OMZ843_China_Homosapiens	T.pedis_A13_2001	52.53
Treponema_parvum_strain_OMZ843_China_Homosapiens	Treponema_Sp._A13_2001	53.16
Treponema_parvum_strain_OMZ843_China_Homosapiens	Treponematace_phy1_A13_2001	50.65
Treponema_parvum_strain_OMZ843_China_Homosapiens	Treponematace_phy1_A17_2004	50.8
Treponema_parvum_strain_OMZ843_China_Homosapiens	T_phagedenis_A17_2004	52.81
Treponema_parvum_strain_OMZ843_China_Homosapiens	T.pedis_A17_2004	52.5
Treponema_parvum_strain_OMZ843_China_Homosapiens	T_phagedenis_A13_2001	52.92
Treponema_parvum_strain_OMZ843_China_Homosapiens	Treponematace_phy2_A13_2001	50.67
T.pedis_A13_2001	Treponema_denticola_strain_OMZ910_Switzerland_Homosapiens	71.39
T.pedis_A13_2001	Treponema_denticola_strain_OKA3_Japan_Homosapiens	71.21
T.pedis_A13_2001	Treponema_Sp._A13_2001	59.88
T.pedis_A13_2001	Treponema_denticola_strain_OMZ898_Switzerland_Homosapiens	71.14
T.pedis_A13_2001	Treponema_vincentii_strain_OMZ806_Switzerland_subgingivalplaque	60.04
T.pedis_A13_2001	Treponema_primitiaZAS-2_USA_Termite	50.89
T.pedis_A13_2001	Treponema_denticola_strain_ATCC700768_China_Homosapiens	70.97
T.pedis_A13_2001	Treponema_porcinum_strain_ATCCBAA-908_Germany	51.86
T.pedis_A13_2001	Treponema_phagedenis_strain_B36.5_Switzerland_cattle	59.56
T.pedis_A13_2001	Treponema_phagedenis_strain_KS1TPP91_SouthKorea_bovine	59.58
T.pedis_A13_2001	Treponema_primitiaZAS-1TPRIMZ100001_USA_Termite	50.8
T.pedis_A13_2001	Treponema_vincentii_strain_OMZ802_Switzerland_subgingivalplaque	60
T.pedis_A13_2001	Treponema_phagedenis_strain_V1_Sweden	59.83
T.pedis_A13_2001	Treponema_putidum_strain_ATCC700334_USA	71.22
T.pedis_A13_2001	Treponema_denticola_strain_KCOM3500_SouthKorea_Homosapiens	71.12
T.pedis_A13_2001	Treponema_pectinovorum_strain_Marseille-1-CSURP6641_France_Homosapiens	51.35
T.pedis_A13_2001	Treponema_denticola_strain_OMZ853_China_Homosapiens	71.12
T.pedis_A13_2001	Treponema_phagedenis_strain_KS-1_SouthKorea_Bostaurus	59.74
T.pedis_A13_2001	Treponema_pectinovorum_strain_Marseille-4-CSURP7639_France_Homosapiens	51.37
T.pedis_A13_2001	Treponema_saccharophilumDSM2985_USA_Bovinerumen	50.62
T.pedis_A13_2001	Treponema_socranskiisubsp.buccale_strain_ATCC35534_China_subgingivalplaque	52.38
T.pedis_A13_2001	Treponema_putidum_strain_OMZ835_China_subgingivalplaque	71.27
T.pedis_A13_2001	Treponematace_phy1_A13_2001	55.62
T.pedis_A13_2001	Treponema_pectinovorum_strain_ATCC700769_France_Homosapiens	51.3
T.pedis_A13_2001	Treponematace_phy1_A17_2004	55.72
T.pedis_A13_2001	Treponema_putidum_strain_OMZ847_China_subgingivalplaque	71.31
T.pedis_A13_2001	Treponema_phagedenis_strain_B31.4_Switzerland_cattle	59.79
T.pedis_A13_2001	Treponema_medium_strain_T19_UK_cattele	60.04
T.pedis_A13_2001	Treponema_phagedenisF0421_USA_Homosapiens	59.91
T.pedis_A13_2001	Treponema_denticola_ASLMsupercont1.2	71.36
T.pedis_A13_2001	T_phagedenis_A17_2004	59.79
T.pedis_A13_2001	Treponema_bryantii_strain_B25	50.79
T.pedis_A13_2001	Treponema_zioleckii_strain_kT3_Poland_rumenfluid	51.18
T.pedis_A13_2001	Treponema_phagedenis_strain_KS1_SouthKorea_bovine	59.73
T.pedis_A13_2001	Treponema_denticola_strain_OMZ905_Switzerland_Homosapiens	71.39
T.pedis_A13_2001	Treponema_denticola_strain_OT2B_USA_Homosapiens	71.26
T.pedis_A13_2001	T.pedis_A17_2004	100
T.pedis_A13_2001	Treponema_medium_strain_ATCC700293_England_Homosapiens	60.03
T.pedis_A13_2001	T_phagedenis_A13_2001	59.86
T.pedis_A13_2001	Treponematace_phy2_A13_2001	56.33
T.pedis_A13_2001	Treponema_parvum_strain_ATCC700773_China_Homosapiens	52.67
T.pedis_A13_2001	Treponema_vincentii_strain_OMZ862_China_subgingivalplaque	59.92
T.pedis_A13_2001	Treponema_denticola_strain_OMZ850_China_Homosapiens	71.04
T.pedis_A13_2001	Treponema_denticola_strain_OMZ823_Switzerland_Homosapiens	71.36
T.pedis_A13_2001	Treponema_denticolaATCC35405	71.22
T.pedis_A13_2001	Treponema_zuelzerae_strain_DSM1903_Germany_freshwatersediment	55.75
T.pedis_A13_2001	Treponema_putidum_strain_OMZ758ATCC700334_Switzerland_Homosapiens	71.36
T.pedis_A13_2001	Treponema_sp.OMZ803_strain_BF2M_Switzerland	60.09
T.pedis_A13_2001	Treponema_phagedenis_strain_B43.1_Switzerland_cattle	59.99
T.pedis_A13_2001	Treponema_phagedenis_strain_T320A_UnitedKingdom	59.66
T.pedis_A13_2001	Treponema_vincentiiATCC35580_USA	59.98
T.pedis_A13_2001	Treponema_berlinense_strain_ATCCBAA-909_Germany	51.45
T.pedis_A13_2001	Treponema_denticolaAL-2	71.2
T.pedis_A13_2001	Treponema_socranskiisubsp.buccale_strain_Marseille-CSURQ0203_France_saliva	51.91
T.pedis_A13_2001	Treponema_pectinovorum_strain_Marseille-2-CSURP6642_France_Homosapiens	51.48
T.pedis_A13_2001	Treponema_denticolaF0402supercont1.12_USA_Homosapiens	71.54
T.pedis_A13_2001	Treponema_putidum_strain_OMZ846_China_subgingivalplaque	71.11
T.pedis_A13_2001	Treponema_pallidum_SamoaD_USA	53.67
T.pedis_A13_2001	Treponema_bryantii_NK4A124G626	50.84
T.pedis_A13_2001	Treponema_denticola_strain_OMZ854_China_Homosapiens	71.38
T.pedis_A13_2001	Treponema_brennaborenseDSM12168_USAUCdavis_bovine	53.56
T.pedis_A13_2001	Treponema_paraluiscuniculiCuniculiA_Texas_infectedrabbit	53.9
Treponema_phagedenis_strain_Reiter_England_Homosapiens	Treponematace_phy2_A17_2004	55.31
Treponema_phagedenis_strain_Reiter_England_Homosapiens	T.pedis_A13_2001	59.87
Treponema_phagedenis_strain_Reiter_England_Homosapiens	Treponema_Sp._A13_2001	61.49
Treponema_phagedenis_strain_Reiter_England_Homosapiens	Treponematace_phy1_A13_2001	54.3
Treponema_phagedenis_strain_Reiter_England_Homosapiens	Treponematace_phy1_A17_2004	54.65
Treponema_phagedenis_strain_Reiter_England_Homosapiens	T_phagedenis_A17_2004	99.29
Treponema_phagedenis_strain_Reiter_England_Homosapiens	T.pedis_A17_2004	60.46
Treponema_phagedenis_strain_Reiter_England_Homosapiens	T_phagedenis_A13_2001	99.39
Treponema_phagedenis_strain_Reiter_England_Homosapiens	Treponematace_phy2_A13_2001	54.91
Treponema_denticola_strain_OKA3_Japan_Homosapiens	Treponema_Sp._A13_2001	60.07
Treponema_denticola_strain_OKA3_Japan_Homosapiens	Treponematace_phy1_A13_2001	55.41
Treponema_denticola_strain_OKA3_Japan_Homosapiens	Treponematace_phy1_A17_2004	55.96
Treponema_denticola_strain_OKA3_Japan_Homosapiens	T_phagedenis_A17_2004	59.59
Treponema_denticola_strain_OKA3_Japan_Homosapiens	T.pedis_A17_2004	71.03
Treponema_denticola_strain_OKA3_Japan_Homosapiens	T_phagedenis_A13_2001	59.81
Treponema_denticola_strain_OKA3_Japan_Homosapiens	Treponematace_phy2_A13_2001	56.25
Treponema_denticola_strain_OMZ910_Switzerland_Homosapiens	Treponema_Sp._A13_2001	60.14
Treponema_denticola_strain_OMZ910_Switzerland_Homosapiens	Treponematace_phy1_A13_2001	55.43
Treponema_denticola_strain_OMZ910_Switzerland_Homosapiens	Treponematace_phy1_A17_2004	55.64
Treponema_denticola_strain_OMZ910_Switzerland_Homosapiens	T_phagedenis_A17_2004	59.63
Treponema_denticola_strain_OMZ910_Switzerland_Homosapiens	T.pedis_A17_2004	71.27
Treponema_denticola_strain_OMZ910_Switzerland_Homosapiens	T_phagedenis_A13_2001	59.76
Treponema_denticola_strain_OMZ910_Switzerland_Homosapiens	Treponematace_phy2_A13_2001	56.17
Treponema_pedis_strain_T3552B_UnitedKingdom_Bostaurus	Treponematace_phy2_A17_2004	56.98
Treponema_pedis_strain_T3552B_UnitedKingdom_Bostaurus	T.pedis_A13_2001	98.69
Treponema_pedis_strain_T3552B_UnitedKingdom_Bostaurus	Treponema_Sp._A13_2001	60.02
Treponema_pedis_strain_T3552B_UnitedKingdom_Bostaurus	Treponematace_phy1_A13_2001	55.53
Treponema_pedis_strain_T3552B_UnitedKingdom_Bostaurus	Treponematace_phy1_A17_2004	55.73
Treponema_pedis_strain_T3552B_UnitedKingdom_Bostaurus	T_phagedenis_A17_2004	59.75
Treponema_pedis_strain_T3552B_UnitedKingdom_Bostaurus	T.pedis_A17_2004	98.74
Treponema_pedis_strain_T3552B_UnitedKingdom_Bostaurus	T_phagedenis_A13_2001	59.82
Treponema_pedis_strain_T3552B_UnitedKingdom_Bostaurus	Treponematace_phy2_A13_2001	56.55
Treponema_Sp._A17_2004	Treponema_rectalestrain_DSM_103679USA	51.69
Treponema_Sp._A17_2004	Treponema_phagedenis_strain_S2.3_Switzerland_cattle	61.87
Treponema_Sp._A17_2004	Treponema_phagedenis_strain_ATCC27087_Switzerland_cattle	61.96
Treponema_Sp._A17_2004	Treponema_phagedenis_strain_S8.5_Switzerland_cattle	61.8
Treponema_Sp._A17_2004	Treponema_phagedenis_strain_S11.1_Switzerland_cattle	61.92
Treponema_Sp._A17_2004	Treponema_vincentii_strain_OMZ804_Switzerland_subgingivalplaque	74.35
Treponema_Sp._A17_2004	Treponema_pectinovorum_strain_Marseille-3-CSURP7641_France_Homosapiens	52.22
Treponema_Sp._A17_2004	Treponema_denticola_strain_OMZ852_China_Homosapiens	60.2
Treponema_Sp._A17_2004	Treponema_denticola_strain_CD-1_USA_Homosapiens	60.06
Treponema_Sp._A17_2004	Treponema_phagedenis_strain_Reiter_England_Homosapiens	61.85
Treponema_Sp._A17_2004	Treponema_pedis_strain_T3552B_UnitedKingdom_Bostaurus	60.02
Treponema_Sp._A17_2004	Treponema_denticola_strain_Marseille-5-CSURP7640_France_Homosapiens	60.1
Treponema_Sp._A17_2004	Treponema_ruminis_strain_DSM103462_USA	51.83
Treponema_Sp._A17_2004	Treponema_denticola_strain_ATCC700771_Switzerland_Homosapiens	60.23
Treponema_Sp._A17_2004	Treponema_parvum_strain_ATCC700770_HongKong_Homosapiens	53.18
Treponema_Sp._A17_2004	Treponema_vincentii_strain_OMZ861_China_subgingivalplaque	74.78
Treponema_Sp._A17_2004	Treponematace_phy2_A17_2004	55.18
Treponema_Sp._A17_2004	Treponema_pedis_strain_KS1_SouthKorea_Bostaurus	59.82
Treponema_Sp._A17_2004	T.pedis_A13_2001	59.88
Treponema_Sp._A17_2004	Treponema_denticola_strain_OMZ910_Switzerland_Homosapiens	60.14
Treponema_Sp._A17_2004	Treponema_denticola_strain_OKA3_Japan_Homosapiens	60.07
Treponema_Sp._A17_2004	Treponema_Sp._A13_2001	100
Treponema_Sp._A17_2004	Treponema_denticola_strain_OMZ898_Switzerland_Homosapiens	60.17
Treponema_Sp._A17_2004	Treponema_vincentii_strain_OMZ806_Switzerland_subgingivalplaque	75.17
Treponema_Sp._A17_2004	Treponema_primitiaZAS-2_USA_Termite	51.81
Treponema_Sp._A17_2004	Treponema_denticola_strain_ATCC700768_China_Homosapiens	60.37
Treponema_Sp._A17_2004	Treponema_porcinum_strain_ATCCBAA-908_Germany	52.28
Treponema_Sp._A17_2004	Treponema_phagedenis_strain_B36.5_Switzerland_cattle	61.79
Treponema_Sp._A17_2004	Treponema_phagedenis_strain_KS1TPP91_SouthKorea_bovine	61.69
Treponema_Sp._A17_2004	Treponema_primitiaZAS-1TPRIMZ100001_USA_Termite	51.4
Treponema_Sp._A17_2004	Treponema_vincentii_strain_OMZ802_Switzerland_subgingivalplaque	74.8
Treponema_Sp._A17_2004	Treponema_phagedenis_strain_V1_Sweden	61.71
Treponema_Sp._A17_2004	Treponema_putidum_strain_ATCC700334_USA	60.46
Treponema_Sp._A17_2004	Treponema_denticola_strain_KCOM3500_SouthKorea_Homosapiens	60.12
Treponema_Sp._A17_2004	Treponema_pectinovorum_strain_Marseille-1-CSURP6641_France_Homosapiens	52.19
Treponema_Sp._A17_2004	Treponema_denticola_strain_OMZ853_China_Homosapiens	60.18
Treponema_Sp._A17_2004	Treponema_phagedenis_strain_KS-1_SouthKorea_Bostaurus	61.78
Treponema_Sp._A17_2004	Treponema_pectinovorum_strain_Marseille-4-CSURP7639_France_Homosapiens	51.97
Treponema_Sp._A17_2004	Treponema_saccharophilumDSM2985_USA_Bovinerumen	51.06
Treponema_Sp._A17_2004	Treponema_socranskiisubsp.buccale_strain_ATCC35534_China_subgingivalplaque	53.49
Treponema_Sp._A17_2004	Treponema_putidum_strain_OMZ835_China_subgingivalplaque	60.43
Treponema_Sp._A17_2004	Treponematace_phy1_A13_2001	54.07
Treponema_Sp._A17_2004	Treponema_pectinovorum_strain_ATCC700769_France_Homosapiens	52.02
Treponema_Sp._A17_2004	Treponematace_phy1_A17_2004	54.29
Treponema_Sp._A17_2004	Treponema_putidum_strain_OMZ847_China_subgingivalplaque	60.48
Treponema_Sp._A17_2004	Treponema_phagedenis_strain_B31.4_Switzerland_cattle	61.65
Treponema_Sp._A17_2004	Treponema_medium_strain_T19_UK_cattele	75.19
Treponema_Sp._A17_2004	Treponema_phagedenisF0421_USA_Homosapiens	61.95
Treponema_Sp._A17_2004	Treponema_denticola_ASLMsupercont1.2	60.22
Treponema_Sp._A17_2004	T_phagedenis_A17_2004	61.71
Treponema_Sp._A17_2004	Treponema_bryantii_strain_B25	51.29
Treponema_Sp._A17_2004	Treponema_zioleckii_strain_kT3_Poland_rumenfluid	51.9
Treponema_Sp._A17_2004	Treponema_phagedenis_strain_KS1_SouthKorea_bovine	61.78
Treponema_Sp._A17_2004	Treponema_denticola_strain_OMZ905_Switzerland_Homosapiens	60.15
Treponema_Sp._A17_2004	Treponema_denticola_strain_OT2B_USA_Homosapiens	60.15
Treponema_Sp._A17_2004	T.pedis_A17_2004	59.79
Treponema_Sp._A17_2004	Treponema_medium_strain_ATCC700293_England_Homosapiens	75.02
Treponema_Sp._A17_2004	T_phagedenis_A13_2001	61.78
Treponema_Sp._A17_2004	Treponematace_phy2_A13_2001	55.05
Treponema_Sp._A17_2004	Treponema_parvum_strain_ATCC700773_China_Homosapiens	53.16
Treponema_Sp._A17_2004	Treponema_vincentii_strain_OMZ862_China_subgingivalplaque	74.74
Treponema_Sp._A17_2004	Treponema_denticola_strain_OMZ850_China_Homosapiens	60.13
Treponema_Sp._A17_2004	Treponema_denticola_strain_OMZ823_Switzerland_Homosapiens	60.18
Treponema_Sp._A17_2004	Treponema_denticolaATCC35405	60.21
Treponema_Sp._A17_2004	Treponema_zuelzerae_strain_DSM1903_Germany_freshwatersediment	56.93
Treponema_Sp._A17_2004	Treponema_putidum_strain_OMZ758ATCC700334_Switzerland_Homosapiens	60.59
Treponema_Sp._A17_2004	Treponema_sp.OMZ803_strain_BF2M_Switzerland	74.62
Treponema_Sp._A17_2004	Treponema_phagedenis_strain_B43.1_Switzerland_cattle	61.78
Treponema_Sp._A17_2004	Treponema_phagedenis_strain_T320A_UnitedKingdom	61.7
Treponema_Sp._A17_2004	Treponema_vincentiiATCC35580_USA	74.8
Treponema_Sp._A17_2004	Treponema_berlinense_strain_ATCCBAA-909_Germany	52.14
Treponema_Sp._A17_2004	Treponema_denticolaAL-2	60.39
Treponema_Sp._A17_2004	Treponema_socranskiisubsp.buccale_strain_Marseille-CSURQ0203_France_saliva	53.41
Treponema_Sp._A17_2004	Treponema_pectinovorum_strain_Marseille-2-CSURP6642_France_Homosapiens	52.1
Treponema_Sp._A17_2004	Treponema_denticolaF0402supercont1.12_USA_Homosapiens	60.44
Treponema_Sp._A17_2004	Treponema_putidum_strain_OMZ846_China_subgingivalplaque	60.31
Treponema_Sp._A17_2004	Treponema_pallidum_SamoaD_USA	56.33
Treponema_Sp._A17_2004	Treponema_bryantii_NK4A124G626	51.37
Treponema_Sp._A17_2004	Treponema_denticola_strain_OMZ854_China_Homosapiens	60.2
Treponema_Sp._A17_2004	Treponema_brennaborenseDSM12168_USAUCdavis_bovine	54.84
Treponema_Sp._A17_2004	Treponema_paraluiscuniculiCuniculiA_Texas_infectedrabbit	56.39
Treponema_pedis_strain_KS1_SouthKorea_Bostaurus	T.pedis_A13_2001	99.57
Treponema_pedis_strain_KS1_SouthKorea_Bostaurus	Treponema_Sp._A13_2001	59.82
Treponema_pedis_strain_KS1_SouthKorea_Bostaurus	Treponematace_phy1_A13_2001	55.65
Treponema_pedis_strain_KS1_SouthKorea_Bostaurus	Treponematace_phy1_A17_2004	56.12
Treponema_pedis_strain_KS1_SouthKorea_Bostaurus	T_phagedenis_A17_2004	59.81
Treponema_pedis_strain_KS1_SouthKorea_Bostaurus	T.pedis_A17_2004	99.58
Treponema_pedis_strain_KS1_SouthKorea_Bostaurus	T_phagedenis_A13_2001	59.75
Treponema_pedis_strain_KS1_SouthKorea_Bostaurus	Treponematace_phy2_A13_2001	56.44
Treponema_denticola_strain_ATCC700771_Switzerland_Homosapiens	Treponematace_phy2_A17_2004	56.49
Treponema_denticola_strain_ATCC700771_Switzerland_Homosapiens	T.pedis_A13_2001	70.98
Treponema_denticola_strain_ATCC700771_Switzerland_Homosapiens	Treponema_Sp._A13_2001	60.17
Treponema_denticola_strain_ATCC700771_Switzerland_Homosapiens	Treponematace_phy1_A13_2001	55.36
Treponema_denticola_strain_ATCC700771_Switzerland_Homosapiens	Treponematace_phy1_A17_2004	55.58
Treponema_denticola_strain_ATCC700771_Switzerland_Homosapiens	T_phagedenis_A17_2004	59.94
Treponema_denticola_strain_ATCC700771_Switzerland_Homosapiens	T.pedis_A17_2004	70.89
Treponema_denticola_strain_ATCC700771_Switzerland_Homosapiens	T_phagedenis_A13_2001	60.12
Treponema_denticola_strain_ATCC700771_Switzerland_Homosapiens	Treponematace_phy2_A13_2001	56.2
Treponema_vincentii_strain_OMZ804_Switzerland_subgingivalplaque	Treponematace_phy2_A17_2004	54.85
Treponema_vincentii_strain_OMZ804_Switzerland_subgingivalplaque	T.pedis_A13_2001	59.75
Treponema_vincentii_strain_OMZ804_Switzerland_subgingivalplaque	Treponema_Sp._A13_2001	74.36
Treponema_vincentii_strain_OMZ804_Switzerland_subgingivalplaque	Treponematace_phy1_A13_2001	53.89
Treponema_vincentii_strain_OMZ804_Switzerland_subgingivalplaque	Treponematace_phy1_A17_2004	54.26
Treponema_vincentii_strain_OMZ804_Switzerland_subgingivalplaque	T_phagedenis_A17_2004	60.98
Treponema_vincentii_strain_OMZ804_Switzerland_subgingivalplaque	T.pedis_A17_2004	59.41
Treponema_vincentii_strain_OMZ804_Switzerland_subgingivalplaque	T_phagedenis_A13_2001	61.41
Treponema_vincentii_strain_OMZ804_Switzerland_subgingivalplaque	Treponematace_phy2_A13_2001	54.68
Treponema_denticola_strain_Marseille-5-CSURP7640_France_Homosapiens	Treponematace_phy2_A17_2004	56.9
Treponema_denticola_strain_Marseille-5-CSURP7640_France_Homosapiens	T.pedis_A13_2001	71.15
Treponema_denticola_strain_Marseille-5-CSURP7640_France_Homosapiens	Treponema_Sp._A13_2001	60.1
Treponema_denticola_strain_Marseille-5-CSURP7640_France_Homosapiens	Treponematace_phy1_A13_2001	55.64
Treponema_denticola_strain_Marseille-5-CSURP7640_France_Homosapiens	Treponematace_phy1_A17_2004	55.84
Treponema_denticola_strain_Marseille-5-CSURP7640_France_Homosapiens	T_phagedenis_A17_2004	60.04
Treponema_denticola_strain_Marseille-5-CSURP7640_France_Homosapiens	T.pedis_A17_2004	71.06
Treponema_denticola_strain_Marseille-5-CSURP7640_France_Homosapiens	T_phagedenis_A13_2001	60.22
Treponema_denticola_strain_Marseille-5-CSURP7640_France_Homosapiens	Treponematace_phy2_A13_2001	56.51
Treponema_phagedenis_strain_S8.5_Switzerland_cattle	Treponematace_phy2_A17_2004	55.3
Treponema_phagedenis_strain_S8.5_Switzerland_cattle	T.pedis_A13_2001	59.86
Treponema_phagedenis_strain_S8.5_Switzerland_cattle	Treponema_Sp._A13_2001	61.47
Treponema_phagedenis_strain_S8.5_Switzerland_cattle	Treponematace_phy1_A13_2001	54.18
Treponema_phagedenis_strain_S8.5_Switzerland_cattle	Treponematace_phy1_A17_2004	54.78
Treponema_phagedenis_strain_S8.5_Switzerland_cattle	T_phagedenis_A17_2004	99.46
Treponema_phagedenis_strain_S8.5_Switzerland_cattle	T.pedis_A17_2004	60.48
Treponema_phagedenis_strain_S8.5_Switzerland_cattle	T_phagedenis_A13_2001	99.43
Treponema_phagedenis_strain_S8.5_Switzerland_cattle	Treponematace_phy2_A13_2001	54.9
Treponema_vincentii_strain_OMZ806_Switzerland_subgingivalplaque	Treponematace_phy1_A13_2001	54.07
Treponema_vincentii_strain_OMZ806_Switzerland_subgingivalplaque	Treponematace_phy1_A17_2004	54.26
Treponema_vincentii_strain_OMZ806_Switzerland_subgingivalplaque	T_phagedenis_A17_2004	61.47
Treponema_vincentii_strain_OMZ806_Switzerland_subgingivalplaque	T.pedis_A17_2004	59.8
Treponema_vincentii_strain_OMZ806_Switzerland_subgingivalplaque	T_phagedenis_A13_2001	62.04
Treponema_vincentii_strain_OMZ806_Switzerland_subgingivalplaque	Treponematace_phy2_A13_2001	54.98
Treponema_porcinum_strain_ATCCBAA-908_Germany	Treponematace_phy1_A13_2001	50.09
Treponema_porcinum_strain_ATCCBAA-908_Germany	Treponematace_phy1_A17_2004	50.21
Treponema_porcinum_strain_ATCCBAA-908_Germany	T_phagedenis_A17_2004	52.46
Treponema_porcinum_strain_ATCCBAA-908_Germany	T.pedis_A17_2004	51.89
Treponema_porcinum_strain_ATCCBAA-908_Germany	T_phagedenis_A13_2001	52.54
Treponema_porcinum_strain_ATCCBAA-908_Germany	Treponematace_phy2_A13_2001	50.46
Treponema_denticola_strain_CD-1_USA_Homosapiens	Treponematace_phy2_A17_2004	56.79
Treponema_denticola_strain_CD-1_USA_Homosapiens	T.pedis_A13_2001	71.23
Treponema_denticola_strain_CD-1_USA_Homosapiens	Treponema_Sp._A13_2001	60.05
Treponema_denticola_strain_CD-1_USA_Homosapiens	Treponematace_phy1_A13_2001	55.96
Treponema_denticola_strain_CD-1_USA_Homosapiens	Treponematace_phy1_A17_2004	56.16
Treponema_denticola_strain_CD-1_USA_Homosapiens	T_phagedenis_A17_2004	59.9
Treponema_denticola_strain_CD-1_USA_Homosapiens	T.pedis_A17_2004	71.09
Treponema_denticola_strain_CD-1_USA_Homosapiens	T_phagedenis_A13_2001	59.74
Treponema_denticola_strain_CD-1_USA_Homosapiens	Treponematace_phy2_A13_2001	56.45
Treponema_phagedenis_strain_S11.1_Switzerland_cattle	Treponematace_phy2_A17_2004	55.49
Treponema_phagedenis_strain_S11.1_Switzerland_cattle	T.pedis_A13_2001	59.64
Treponema_phagedenis_strain_S11.1_Switzerland_cattle	Treponema_Sp._A13_2001	61.48
Treponema_phagedenis_strain_S11.1_Switzerland_cattle	Treponematace_phy1_A13_2001	54.6
Treponema_phagedenis_strain_S11.1_Switzerland_cattle	Treponematace_phy1_A17_2004	55.2
Treponema_phagedenis_strain_S11.1_Switzerland_cattle	T_phagedenis_A17_2004	99.38
Treponema_phagedenis_strain_S11.1_Switzerland_cattle	T.pedis_A17_2004	60.32
Treponema_phagedenis_strain_S11.1_Switzerland_cattle	T_phagedenis_A13_2001	99.48
Treponema_phagedenis_strain_S11.1_Switzerland_cattle	Treponematace_phy2_A13_2001	54.9
Treponema_primitiaZAS-2_USA_Termite	Treponematace_phy1_A13_2001	49.68
Treponema_primitiaZAS-2_USA_Termite	Treponematace_phy1_A17_2004	49.72
Treponema_primitiaZAS-2_USA_Termite	T_phagedenis_A17_2004	51.73
Treponema_primitiaZAS-2_USA_Termite	T.pedis_A17_2004	50.86
Treponema_primitiaZAS-2_USA_Termite	T_phagedenis_A13_2001	51.63
Treponema_primitiaZAS-2_USA_Termite	Treponematace_phy2_A13_2001	50.04
Treponema_Sp._A13_2001	Treponema_denticola_strain_OMZ898_Switzerland_Homosapiens	60.17
Treponema_Sp._A13_2001	Treponema_vincentii_strain_OMZ806_Switzerland_subgingivalplaque	75.18
Treponema_Sp._A13_2001	Treponema_primitiaZAS-2_USA_Termite	51.82
Treponema_Sp._A13_2001	Treponema_denticola_strain_ATCC700768_China_Homosapiens	60.37
Treponema_Sp._A13_2001	Treponema_porcinum_strain_ATCCBAA-908_Germany	52.26
Treponema_Sp._A13_2001	Treponema_phagedenis_strain_B36.5_Switzerland_cattle	61.46
Treponema_Sp._A13_2001	Treponema_phagedenis_strain_KS1TPP91_SouthKorea_bovine	61.33
Treponema_Sp._A13_2001	Treponema_primitiaZAS-1TPRIMZ100001_USA_Termite	51.34
Treponema_Sp._A13_2001	Treponema_vincentii_strain_OMZ802_Switzerland_subgingivalplaque	74.83
Treponema_Sp._A13_2001	Treponema_phagedenis_strain_V1_Sweden	61.35
Treponema_Sp._A13_2001	Treponema_putidum_strain_ATCC700334_USA	60.46
Treponema_Sp._A13_2001	Treponema_denticola_strain_KCOM3500_SouthKorea_Homosapiens	60.14
Treponema_Sp._A13_2001	Treponema_pectinovorum_strain_Marseille-1-CSURP6641_France_Homosapiens	52.21
Treponema_Sp._A13_2001	Treponema_denticola_strain_OMZ853_China_Homosapiens	60.18
Treponema_Sp._A13_2001	Treponema_phagedenis_strain_KS-1_SouthKorea_Bostaurus	61.44
Treponema_Sp._A13_2001	Treponema_pectinovorum_strain_Marseille-4-CSURP7639_France_Homosapiens	51.99
Treponema_Sp._A13_2001	Treponema_saccharophilumDSM2985_USA_Bovinerumen	51.05
Treponema_Sp._A13_2001	Treponema_socranskiisubsp.buccale_strain_ATCC35534_China_subgingivalplaque	53.45
Treponema_Sp._A13_2001	Treponema_putidum_strain_OMZ835_China_subgingivalplaque	60.45
Treponema_Sp._A13_2001	Treponematace_phy1_A13_2001	54.07
Treponema_Sp._A13_2001	Treponema_pectinovorum_strain_ATCC700769_France_Homosapiens	52.04
Treponema_Sp._A13_2001	Treponematace_phy1_A17_2004	54.28
Treponema_Sp._A13_2001	Treponema_putidum_strain_OMZ847_China_subgingivalplaque	60.48
Treponema_Sp._A13_2001	Treponema_phagedenis_strain_B31.4_Switzerland_cattle	61.35
Treponema_Sp._A13_2001	Treponema_medium_strain_T19_UK_cattele	75.22
Treponema_Sp._A13_2001	Treponema_phagedenisF0421_USA_Homosapiens	61.6
Treponema_Sp._A13_2001	Treponema_denticola_ASLMsupercont1.2	60.24
Treponema_Sp._A13_2001	T_phagedenis_A17_2004	61.41
Treponema_Sp._A13_2001	Treponema_bryantii_strain_B25	51.32
Treponema_Sp._A13_2001	Treponema_zioleckii_strain_kT3_Poland_rumenfluid	51.9
Treponema_Sp._A13_2001	Treponema_phagedenis_strain_KS1_SouthKorea_bovine	61.39
Treponema_Sp._A13_2001	Treponema_denticola_strain_OMZ905_Switzerland_Homosapiens	60.15
Treponema_Sp._A13_2001	Treponema_denticola_strain_OT2B_USA_Homosapiens	60.15
Treponema_Sp._A13_2001	T.pedis_A17_2004	59.79
Treponema_Sp._A13_2001	Treponema_medium_strain_ATCC700293_England_Homosapiens	75.06
Treponema_Sp._A13_2001	T_phagedenis_A13_2001	61.45
Treponema_Sp._A13_2001	Treponematace_phy2_A13_2001	55.06
Treponema_Sp._A13_2001	Treponema_parvum_strain_ATCC700773_China_Homosapiens	53.16
Treponema_Sp._A13_2001	Treponema_vincentii_strain_OMZ862_China_subgingivalplaque	74.78
Treponema_Sp._A13_2001	Treponema_denticola_strain_OMZ850_China_Homosapiens	60.15
Treponema_Sp._A13_2001	Treponema_denticola_strain_OMZ823_Switzerland_Homosapiens	60.18
Treponema_Sp._A13_2001	Treponema_denticolaATCC35405	60.2
Treponema_Sp._A13_2001	Treponema_zuelzerae_strain_DSM1903_Germany_freshwatersediment	56.92
Treponema_Sp._A13_2001	Treponema_putidum_strain_OMZ758ATCC700334_Switzerland_Homosapiens	60.59
Treponema_Sp._A13_2001	Treponema_sp.OMZ803_strain_BF2M_Switzerland	74.64
Treponema_Sp._A13_2001	Treponema_phagedenis_strain_B43.1_Switzerland_cattle	61.41
Treponema_Sp._A13_2001	Treponema_phagedenis_strain_T320A_UnitedKingdom	61.35
Treponema_Sp._A13_2001	Treponema_vincentiiATCC35580_USA	74.84
Treponema_Sp._A13_2001	Treponema_berlinense_strain_ATCCBAA-909_Germany	52.14
Treponema_Sp._A13_2001	Treponema_denticolaAL-2	60.41
Treponema_Sp._A13_2001	Treponema_socranskiisubsp.buccale_strain_Marseille-CSURQ0203_France_saliva	53.4
Treponema_Sp._A13_2001	Treponema_pectinovorum_strain_Marseille-2-CSURP6642_France_Homosapiens	52.12
Treponema_Sp._A13_2001	Treponema_denticolaF0402supercont1.12_USA_Homosapiens	60.44
Treponema_Sp._A13_2001	Treponema_putidum_strain_OMZ846_China_subgingivalplaque	60.31
Treponema_Sp._A13_2001	Treponema_pallidum_SamoaD_USA	56.34
Treponema_Sp._A13_2001	Treponema_bryantii_NK4A124G626	51.4
Treponema_Sp._A13_2001	Treponema_denticola_strain_OMZ854_China_Homosapiens	60.19
Treponema_Sp._A13_2001	Treponema_brennaborenseDSM12168_USAUCdavis_bovine	54.87
Treponema_Sp._A13_2001	Treponema_paraluiscuniculiCuniculiA_Texas_infectedrabbit	56.4
Treponema_denticola_strain_OMZ852_China_Homosapiens	Treponematace_phy2_A17_2004	56.69
Treponema_denticola_strain_OMZ852_China_Homosapiens	T.pedis_A13_2001	70.91
Treponema_denticola_strain_OMZ852_China_Homosapiens	Treponema_Sp._A13_2001	60.18
Treponema_denticola_strain_OMZ852_China_Homosapiens	Treponematace_phy1_A13_2001	55.39
Treponema_denticola_strain_OMZ852_China_Homosapiens	Treponematace_phy1_A17_2004	55.94
Treponema_denticola_strain_OMZ852_China_Homosapiens	T_phagedenis_A17_2004	59.66
Treponema_denticola_strain_OMZ852_China_Homosapiens	T.pedis_A17_2004	70.74
Treponema_denticola_strain_OMZ852_China_Homosapiens	T_phagedenis_A13_2001	59.82
Treponema_denticola_strain_OMZ852_China_Homosapiens	Treponematace_phy2_A13_2001	56.45
Treponema_phagedenis_strain_ATCC27087_Switzerland_cattle	Treponematace_phy2_A17_2004	55.37
Treponema_phagedenis_strain_ATCC27087_Switzerland_cattle	T.pedis_A13_2001	59.86
Treponema_phagedenis_strain_ATCC27087_Switzerland_cattle	Treponema_Sp._A13_2001	61.61
Treponema_phagedenis_strain_ATCC27087_Switzerland_cattle	Treponematace_phy1_A13_2001	54.37
Treponema_phagedenis_strain_ATCC27087_Switzerland_cattle	Treponematace_phy1_A17_2004	54.7
Treponema_phagedenis_strain_ATCC27087_Switzerland_cattle	T_phagedenis_A17_2004	98.74
Treponema_phagedenis_strain_ATCC27087_Switzerland_cattle	T.pedis_A17_2004	60.48
Treponema_phagedenis_strain_ATCC27087_Switzerland_cattle	T_phagedenis_A13_2001	98.89
Treponema_phagedenis_strain_ATCC27087_Switzerland_cattle	Treponematace_phy2_A13_2001	54.92
Treponematace_phy1_A13_2001	Treponema_pectinovorum_strain_ATCC700769_France_Homosapiens	49.68
Treponematace_phy1_A13_2001	Treponematace_phy1_A17_2004	100
Treponematace_phy1_A13_2001	Treponema_putidum_strain_OMZ847_China_subgingivalplaque	55.36
Treponematace_phy1_A13_2001	Treponema_phagedenis_strain_B31.4_Switzerland_cattle	54.2
Treponematace_phy1_A13_2001	Treponema_medium_strain_T19_UK_cattele	54.21
Treponematace_phy1_A13_2001	Treponema_phagedenisF0421_USA_Homosapiens	54.37
Treponematace_phy1_A13_2001	Treponema_denticola_ASLMsupercont1.2	55.51
Treponematace_phy1_A13_2001	T_phagedenis_A17_2004	54.92
Treponematace_phy1_A13_2001	Treponema_bryantii_strain_B25	49.67
Treponematace_phy1_A13_2001	Treponema_zioleckii_strain_kT3_Poland_rumenfluid	49.81
Treponematace_phy1_A13_2001	Treponema_phagedenis_strain_KS1_SouthKorea_bovine	54.2
Treponematace_phy1_A13_2001	Treponema_denticola_strain_OMZ905_Switzerland_Homosapiens	55.46
Treponematace_phy1_A13_2001	Treponema_denticola_strain_OT2B_USA_Homosapiens	55.33
Treponematace_phy1_A13_2001	T.pedis_A17_2004	55.71
Treponematace_phy1_A13_2001	Treponema_medium_strain_ATCC700293_England_Homosapiens	54.2
Treponematace_phy1_A13_2001	T_phagedenis_A13_2001	54.32
Treponematace_phy1_A13_2001	Treponematace_phy2_A13_2001	70.15
Treponematace_phy1_A13_2001	Treponema_parvum_strain_ATCC700773_China_Homosapiens	50.59
Treponematace_phy1_A13_2001	Treponema_vincentii_strain_OMZ862_China_subgingivalplaque	54.23
Treponematace_phy1_A13_2001	Treponema_denticola_strain_OMZ850_China_Homosapiens	55.53
Treponematace_phy1_A13_2001	Treponema_denticola_strain_OMZ823_Switzerland_Homosapiens	55.46
Treponematace_phy1_A13_2001	Treponema_denticolaATCC35405	55.27
Treponematace_phy1_A13_2001	Treponema_zuelzerae_strain_DSM1903_Germany_freshwatersediment	52.42
Treponematace_phy1_A13_2001	Treponema_putidum_strain_OMZ758ATCC700334_Switzerland_Homosapiens	55.58
Treponematace_phy1_A13_2001	Treponema_sp.OMZ803_strain_BF2M_Switzerland	53.93
Treponematace_phy1_A13_2001	Treponema_phagedenis_strain_B43.1_Switzerland_cattle	54.17
Treponematace_phy1_A13_2001	Treponema_phagedenis_strain_T320A_UnitedKingdom	54.18
Treponematace_phy1_A13_2001	Treponema_vincentiiATCC35580_USA	53.93
Treponematace_phy1_A13_2001	Treponema_berlinense_strain_ATCCBAA-909_Germany	50.38
Treponematace_phy1_A13_2001	Treponema_denticolaAL-2	55.52
Treponematace_phy1_A13_2001	Treponema_socranskiisubsp.buccale_strain_Marseille-CSURQ0203_France_saliva	50.89
Treponematace_phy1_A13_2001	Treponema_pectinovorum_strain_Marseille-2-CSURP6642_France_Homosapiens	50.1
Treponematace_phy1_A13_2001	Treponema_denticolaF0402supercont1.12_USA_Homosapiens	55.69
Treponematace_phy1_A13_2001	Treponema_putidum_strain_OMZ846_China_subgingivalplaque	55.42
Treponematace_phy1_A13_2001	Treponema_pallidum_SamoaD_USA	51.18
Treponematace_phy1_A13_2001	Treponema_bryantii_NK4A124G626	49.64
Treponematace_phy1_A13_2001	Treponema_denticola_strain_OMZ854_China_Homosapiens	55.49
Treponematace_phy1_A13_2001	Treponema_brennaborenseDSM12168_USAUCdavis_bovine	51.7
Treponematace_phy1_A13_2001	Treponema_paraluiscuniculiCuniculiA_Texas_infectedrabbit	51.24
Treponema_primitiaZAS-1TPRIMZ100001_USA_Termite	Treponematace_phy1_A13_2001	49.91
Treponema_primitiaZAS-1TPRIMZ100001_USA_Termite	Treponematace_phy1_A17_2004	50.02
Treponema_primitiaZAS-1TPRIMZ100001_USA_Termite	T_phagedenis_A17_2004	51.73
Treponema_primitiaZAS-1TPRIMZ100001_USA_Termite	T.pedis_A17_2004	50.79
Treponema_primitiaZAS-1TPRIMZ100001_USA_Termite	T_phagedenis_A13_2001	51.6
Treponema_primitiaZAS-1TPRIMZ100001_USA_Termite	Treponematace_phy2_A13_2001	49.87
Treponema_pectinovorum_strain_Marseille-4-CSURP7639_France_Homosapiens	Treponematace_phy1_A13_2001	49.93
Treponema_pectinovorum_strain_Marseille-4-CSURP7639_France_Homosapiens	Treponematace_phy1_A17_2004	49.98
Treponema_pectinovorum_strain_Marseille-4-CSURP7639_France_Homosapiens	T_phagedenis_A17_2004	51.98
Treponema_pectinovorum_strain_Marseille-4-CSURP7639_France_Homosapiens	T.pedis_A17_2004	51.38
Treponema_pectinovorum_strain_Marseille-4-CSURP7639_France_Homosapiens	T_phagedenis_A13_2001	51.99
Treponema_pectinovorum_strain_Marseille-4-CSURP7639_France_Homosapiens	Treponematace_phy2_A13_2001	50.44
Treponema_pectinovorum_strain_Marseille-1-CSURP6641_France_Homosapiens	Treponematace_phy1_A13_2001	49.97
Treponema_pectinovorum_strain_Marseille-1-CSURP6641_France_Homosapiens	Treponematace_phy1_A17_2004	49.99
Treponema_pectinovorum_strain_Marseille-1-CSURP6641_France_Homosapiens	T_phagedenis_A17_2004	52.08
Treponema_pectinovorum_strain_Marseille-1-CSURP6641_France_Homosapiens	T.pedis_A17_2004	51.37
Treponema_pectinovorum_strain_Marseille-1-CSURP6641_France_Homosapiens	T_phagedenis_A13_2001	51.98
Treponema_pectinovorum_strain_Marseille-1-CSURP6641_France_Homosapiens	Treponematace_phy2_A13_2001	50.38
Treponema_phagedenis_strain_S2.3_Switzerland_cattle	Treponematace_phy2_A17_2004	55.47
Treponema_phagedenis_strain_S2.3_Switzerland_cattle	T.pedis_A13_2001	59.64
Treponema_phagedenis_strain_S2.3_Switzerland_cattle	Treponema_Sp._A13_2001	61.43
Treponema_phagedenis_strain_S2.3_Switzerland_cattle	Treponematace_phy1_A13_2001	54.58
Treponema_phagedenis_strain_S2.3_Switzerland_cattle	Treponematace_phy1_A17_2004	55.2
Treponema_phagedenis_strain_S2.3_Switzerland_cattle	T_phagedenis_A17_2004	99.39
Treponema_phagedenis_strain_S2.3_Switzerland_cattle	T.pedis_A17_2004	60.37
Treponema_phagedenis_strain_S2.3_Switzerland_cattle	T_phagedenis_A13_2001	99.5
Treponema_phagedenis_strain_S2.3_Switzerland_cattle	Treponematace_phy2_A13_2001	54.88
Treponema_saccharophilumDSM2985_USA_Bovinerumen	Treponematace_phy1_A13_2001	49.54
Treponema_saccharophilumDSM2985_USA_Bovinerumen	Treponematace_phy1_A17_2004	49.65
Treponema_saccharophilumDSM2985_USA_Bovinerumen	T_phagedenis_A17_2004	51.37
Treponema_saccharophilumDSM2985_USA_Bovinerumen	T.pedis_A17_2004	50.62
Treponema_saccharophilumDSM2985_USA_Bovinerumen	T_phagedenis_A13_2001	51.51
Treponema_saccharophilumDSM2985_USA_Bovinerumen	Treponematace_phy2_A13_2001	49.82
Treponema_vincentii_strain_OMZ802_Switzerland_subgingivalplaque	Treponematace_phy1_A13_2001	54.05
Treponema_vincentii_strain_OMZ802_Switzerland_subgingivalplaque	Treponematace_phy1_A17_2004	54.21
Treponema_vincentii_strain_OMZ802_Switzerland_subgingivalplaque	T_phagedenis_A17_2004	61.52
Treponema_vincentii_strain_OMZ802_Switzerland_subgingivalplaque	T.pedis_A17_2004	59.88
Treponema_vincentii_strain_OMZ802_Switzerland_subgingivalplaque	T_phagedenis_A13_2001	62
Treponema_vincentii_strain_OMZ802_Switzerland_subgingivalplaque	Treponematace_phy2_A13_2001	54.97
Treponema_socranskiisubsp.buccale_strain_ATCC35534_China_subgingivalplaque	Treponematace_phy1_A13_2001	51.63
Treponema_socranskiisubsp.buccale_strain_ATCC35534_China_subgingivalplaque	Treponematace_phy1_A17_2004	51.71
Treponema_socranskiisubsp.buccale_strain_ATCC35534_China_subgingivalplaque	T_phagedenis_A17_2004	53.09
Treponema_socranskiisubsp.buccale_strain_ATCC35534_China_subgingivalplaque	T.pedis_A17_2004	52.24
Treponema_socranskiisubsp.buccale_strain_ATCC35534_China_subgingivalplaque	T_phagedenis_A13_2001	52.88
Treponema_socranskiisubsp.buccale_strain_ATCC35534_China_subgingivalplaque	Treponematace_phy2_A13_2001	51.19
Treponema_pectinovorum_strain_ATCC700769_France_Homosapiens	Treponematace_phy1_A17_2004	49.69
Treponema_pectinovorum_strain_ATCC700769_France_Homosapiens	T_phagedenis_A17_2004	51.96
Treponema_pectinovorum_strain_ATCC700769_France_Homosapiens	T.pedis_A17_2004	51.27
Treponema_pectinovorum_strain_ATCC700769_France_Homosapiens	T_phagedenis_A13_2001	52.01
Treponema_pectinovorum_strain_ATCC700769_France_Homosapiens	Treponematace_phy2_A13_2001	50.32
Treponema_phagedenis_strain_V1_Sweden	Treponematace_phy1_A13_2001	54.3
Treponema_phagedenis_strain_V1_Sweden	Treponematace_phy1_A17_2004	54.82
Treponema_phagedenis_strain_V1_Sweden	T_phagedenis_A17_2004	99.41
Treponema_phagedenis_strain_V1_Sweden	T.pedis_A17_2004	60.41
Treponema_phagedenis_strain_V1_Sweden	T_phagedenis_A13_2001	99.52
Treponema_phagedenis_strain_V1_Sweden	Treponematace_phy2_A13_2001	54.89
Treponematace_phy1_A17_2004	Treponema_putidum_strain_OMZ847_China_subgingivalplaque	55.86
Treponematace_phy1_A17_2004	Treponema_phagedenis_strain_B31.4_Switzerland_cattle	54.81
Treponematace_phy1_A17_2004	Treponema_medium_strain_T19_UK_cattele	54.42
Treponematace_phy1_A17_2004	Treponema_phagedenisF0421_USA_Homosapiens	54.71
Treponematace_phy1_A17_2004	Treponema_denticola_ASLMsupercont1.2	56.03
Treponematace_phy1_A17_2004	T_phagedenis_A17_2004	55.24
Treponematace_phy1_A17_2004	Treponema_bryantii_strain_B25	49.84
Treponematace_phy1_A17_2004	Treponema_zioleckii_strain_kT3_Poland_rumenfluid	49.78
Treponematace_phy1_A17_2004	Treponema_phagedenis_strain_KS1_SouthKorea_bovine	54.78
Treponematace_phy1_A17_2004	Treponema_denticola_strain_OMZ905_Switzerland_Homosapiens	55.66
Treponematace_phy1_A17_2004	Treponema_denticola_strain_OT2B_USA_Homosapiens	55.55
Treponematace_phy1_A17_2004	T.pedis_A17_2004	56.21
Treponematace_phy1_A17_2004	Treponema_medium_strain_ATCC700293_England_Homosapiens	54.35
Treponematace_phy1_A17_2004	T_phagedenis_A13_2001	54.44
Treponematace_phy1_A17_2004	Treponematace_phy2_A13_2001	70.19
Treponematace_phy1_A17_2004	Treponema_parvum_strain_ATCC700773_China_Homosapiens	50.71
Treponematace_phy1_A17_2004	Treponema_vincentii_strain_OMZ862_China_subgingivalplaque	54.36
Treponematace_phy1_A17_2004	Treponema_denticola_strain_OMZ850_China_Homosapiens	55.75
Treponematace_phy1_A17_2004	Treponema_denticola_strain_OMZ823_Switzerland_Homosapiens	55.67
Treponematace_phy1_A17_2004	Treponema_denticolaATCC35405	55.48
Treponematace_phy1_A17_2004	Treponema_zuelzerae_strain_DSM1903_Germany_freshwatersediment	52.48
Treponematace_phy1_A17_2004	Treponema_putidum_strain_OMZ758ATCC700334_Switzerland_Homosapiens	55.74
Treponematace_phy1_A17_2004	Treponema_sp.OMZ803_strain_BF2M_Switzerland	54.22
Treponematace_phy1_A17_2004	Treponema_phagedenis_strain_B43.1_Switzerland_cattle	54.75
Treponematace_phy1_A17_2004	Treponema_phagedenis_strain_T320A_UnitedKingdom	54.72
Treponematace_phy1_A17_2004	Treponema_vincentiiATCC35580_USA	54.06
Treponematace_phy1_A17_2004	Treponema_berlinense_strain_ATCCBAA-909_Germany	50.38
Treponematace_phy1_A17_2004	Treponema_denticolaAL-2	55.74
Treponematace_phy1_A17_2004	Treponema_socranskiisubsp.buccale_strain_Marseille-CSURQ0203_France_saliva	50.94
Treponematace_phy1_A17_2004	Treponema_pectinovorum_strain_Marseille-2-CSURP6642_France_Homosapiens	50.15
Treponematace_phy1_A17_2004	Treponema_denticolaF0402supercont1.12_USA_Homosapiens	55.93
Treponematace_phy1_A17_2004	Treponema_putidum_strain_OMZ846_China_subgingivalplaque	55.57
Treponematace_phy1_A17_2004	Treponema_pallidum_SamoaD_USA	51.21
Treponematace_phy1_A17_2004	Treponema_bryantii_NK4A124G626	49.77
Treponematace_phy1_A17_2004	Treponema_denticola_strain_OMZ854_China_Homosapiens	56.04
Treponematace_phy1_A17_2004	Treponema_brennaborenseDSM12168_USAUCdavis_bovine	51.84
Treponematace_phy1_A17_2004	Treponema_paraluiscuniculiCuniculiA_Texas_infectedrabbit	51.27
T_phagedenis_A17_2004	Treponema_bryantii_strain_B25	51.36
T_phagedenis_A17_2004	Treponema_zioleckii_strain_kT3_Poland_rumenfluid	51.94
T_phagedenis_A17_2004	Treponema_phagedenis_strain_KS1_SouthKorea_bovine	99.48
T_phagedenis_A17_2004	Treponema_denticola_strain_OMZ905_Switzerland_Homosapiens	59.66
T_phagedenis_A17_2004	Treponema_denticola_strain_OT2B_USA_Homosapiens	59.72
T_phagedenis_A17_2004	T.pedis_A17_2004	59.77
T_phagedenis_A17_2004	Treponema_medium_strain_ATCC700293_England_Homosapiens	61.47
T_phagedenis_A17_2004	T_phagedenis_A13_2001	99.85
T_phagedenis_A17_2004	Treponematace_phy2_A13_2001	54.9
T_phagedenis_A17_2004	Treponema_parvum_strain_ATCC700773_China_Homosapiens	52.87
T_phagedenis_A17_2004	Treponema_vincentii_strain_OMZ862_China_subgingivalplaque	61.64
T_phagedenis_A17_2004	Treponema_denticola_strain_OMZ850_China_Homosapiens	59.74
T_phagedenis_A17_2004	Treponema_denticola_strain_OMZ823_Switzerland_Homosapiens	59.68
T_phagedenis_A17_2004	Treponema_denticolaATCC35405	59.74
T_phagedenis_A17_2004	Treponema_zuelzerae_strain_DSM1903_Germany_freshwatersediment	56.56
T_phagedenis_A17_2004	Treponema_putidum_strain_OMZ758ATCC700334_Switzerland_Homosapiens	59.95
T_phagedenis_A17_2004	Treponema_sp.OMZ803_strain_BF2M_Switzerland	61.52
T_phagedenis_A17_2004	Treponema_phagedenis_strain_B43.1_Switzerland_cattle	99.46
T_phagedenis_A17_2004	Treponema_phagedenis_strain_T320A_UnitedKingdom	99.42
T_phagedenis_A17_2004	Treponema_vincentiiATCC35580_USA	61.84
T_phagedenis_A17_2004	Treponema_berlinense_strain_ATCCBAA-909_Germany	52.3
T_phagedenis_A17_2004	Treponema_denticolaAL-2	59.86
T_phagedenis_A17_2004	Treponema_socranskiisubsp.buccale_strain_Marseille-CSURQ0203_France_saliva	52.33
T_phagedenis_A17_2004	Treponema_pectinovorum_strain_Marseille-2-CSURP6642_France_Homosapiens	52.02
T_phagedenis_A17_2004	Treponema_denticolaF0402supercont1.12_USA_Homosapiens	59.96
T_phagedenis_A17_2004	Treponema_putidum_strain_OMZ846_China_subgingivalplaque	59.57
T_phagedenis_A17_2004	Treponema_pallidum_SamoaD_USA	58.02
T_phagedenis_A17_2004	Treponema_bryantii_NK4A124G626	51.28
T_phagedenis_A17_2004	Treponema_denticola_strain_OMZ854_China_Homosapiens	60.05
T_phagedenis_A17_2004	Treponema_brennaborenseDSM12168_USAUCdavis_bovine	54.63
T_phagedenis_A17_2004	Treponema_paraluiscuniculiCuniculiA_Texas_infectedrabbit	58.24
Treponema_denticola_strain_OMZ898_Switzerland_Homosapiens	Treponematace_phy1_A13_2001	55.65
Treponema_denticola_strain_OMZ898_Switzerland_Homosapiens	Treponematace_phy1_A17_2004	55.88
Treponema_denticola_strain_OMZ898_Switzerland_Homosapiens	T_phagedenis_A17_2004	59.82
Treponema_denticola_strain_OMZ898_Switzerland_Homosapiens	T.pedis_A17_2004	71.01
Treponema_denticola_strain_OMZ898_Switzerland_Homosapiens	T_phagedenis_A13_2001	59.98
Treponema_denticola_strain_OMZ898_Switzerland_Homosapiens	Treponematace_phy2_A13_2001	56.18
Treponema_phagedenis_strain_KS1TPP91_SouthKorea_bovine	Treponematace_phy1_A13_2001	54.42
Treponema_phagedenis_strain_KS1TPP91_SouthKorea_bovine	Treponematace_phy1_A17_2004	54.97
Treponema_phagedenis_strain_KS1TPP91_SouthKorea_bovine	T_phagedenis_A17_2004	99.53
Treponema_phagedenis_strain_KS1TPP91_SouthKorea_bovine	T.pedis_A17_2004	60.35
Treponema_phagedenis_strain_KS1TPP91_SouthKorea_bovine	T_phagedenis_A13_2001	99.52
Treponema_phagedenis_strain_KS1TPP91_SouthKorea_bovine	Treponematace_phy2_A13_2001	54.72
Treponema_denticola_strain_ATCC700768_China_Homosapiens	Treponematace_phy1_A13_2001	55.58
Treponema_denticola_strain_ATCC700768_China_Homosapiens	Treponematace_phy1_A17_2004	55.8
Treponema_denticola_strain_ATCC700768_China_Homosapiens	T_phagedenis_A17_2004	59.81
Treponema_denticola_strain_ATCC700768_China_Homosapiens	T.pedis_A17_2004	70.9
Treponema_denticola_strain_ATCC700768_China_Homosapiens	T_phagedenis_A13_2001	59.81
Treponema_denticola_strain_ATCC700768_China_Homosapiens	Treponematace_phy2_A13_2001	56.26
Treponema_bryantii_strain_B25	T.pedis_A17_2004	50.78
Treponema_bryantii_strain_B25	T_phagedenis_A13_2001	51.45
Treponema_bryantii_strain_B25	Treponematace_phy2_A13_2001	49.84
Treponema_denticola_strain_OMZ853_China_Homosapiens	Treponematace_phy1_A13_2001	55.35
Treponema_denticola_strain_OMZ853_China_Homosapiens	Treponematace_phy1_A17_2004	55.54
Treponema_denticola_strain_OMZ853_China_Homosapiens	T_phagedenis_A17_2004	59.86
Treponema_denticola_strain_OMZ853_China_Homosapiens	T.pedis_A17_2004	71
Treponema_denticola_strain_OMZ853_China_Homosapiens	T_phagedenis_A13_2001	60.07
Treponema_denticola_strain_OMZ853_China_Homosapiens	Treponematace_phy2_A13_2001	56.13
Treponema_phagedenis_strain_B36.5_Switzerland_cattle	Treponematace_phy1_A13_2001	54.55
Treponema_phagedenis_strain_B36.5_Switzerland_cattle	Treponematace_phy1_A17_2004	55.13
Treponema_phagedenis_strain_B36.5_Switzerland_cattle	T_phagedenis_A17_2004	99.34
Treponema_phagedenis_strain_B36.5_Switzerland_cattle	T.pedis_A17_2004	60.26
Treponema_phagedenis_strain_B36.5_Switzerland_cattle	T_phagedenis_A13_2001	99.51
Treponema_phagedenis_strain_B36.5_Switzerland_cattle	Treponematace_phy2_A13_2001	54.86
Treponema_zioleckii_strain_kT3_Poland_rumenfluid	T.pedis_A17_2004	51.18
Treponema_zioleckii_strain_kT3_Poland_rumenfluid	T_phagedenis_A13_2001	51.94
Treponema_zioleckii_strain_kT3_Poland_rumenfluid	Treponematace_phy2_A13_2001	49.9
Treponema_phagedenisF0421_USA_Homosapiens	T_phagedenis_A17_2004	98.8
Treponema_phagedenisF0421_USA_Homosapiens	T.pedis_A17_2004	60.56
Treponema_phagedenisF0421_USA_Homosapiens	T_phagedenis_A13_2001	98.96
Treponema_phagedenisF0421_USA_Homosapiens	Treponematace_phy2_A13_2001	54.97
Treponema_phagedenis_strain_KS-1_SouthKorea_Bostaurus	Treponematace_phy1_A13_2001	54.51
Treponema_phagedenis_strain_KS-1_SouthKorea_Bostaurus	Treponematace_phy1_A17_2004	55.07
Treponema_phagedenis_strain_KS-1_SouthKorea_Bostaurus	T_phagedenis_A17_2004	99.54
Treponema_phagedenis_strain_KS-1_SouthKorea_Bostaurus	T.pedis_A17_2004	60.47
Treponema_phagedenis_strain_KS-1_SouthKorea_Bostaurus	T_phagedenis_A13_2001	99.58
Treponema_phagedenis_strain_KS-1_SouthKorea_Bostaurus	Treponematace_phy2_A13_2001	54.9
Treponema_putidum_strain_ATCC700334_USA	Treponematace_phy1_A13_2001	55.46
Treponema_putidum_strain_ATCC700334_USA	Treponematace_phy1_A17_2004	55.61
Treponema_putidum_strain_ATCC700334_USA	T_phagedenis_A17_2004	59.83
Treponema_putidum_strain_ATCC700334_USA	T.pedis_A17_2004	71.1
Treponema_putidum_strain_ATCC700334_USA	T_phagedenis_A13_2001	60.06
Treponema_putidum_strain_ATCC700334_USA	Treponematace_phy2_A13_2001	56.06
Treponema_phagedenis_strain_B31.4_Switzerland_cattle	T_phagedenis_A17_2004	99.45
Treponema_phagedenis_strain_B31.4_Switzerland_cattle	T.pedis_A17_2004	60.35
Treponema_phagedenis_strain_B31.4_Switzerland_cattle	T_phagedenis_A13_2001	99.44
Treponema_phagedenis_strain_B31.4_Switzerland_cattle	Treponematace_phy2_A13_2001	54.85
Treponema_putidum_strain_OMZ835_China_subgingivalplaque	Treponematace_phy1_A13_2001	55.48
Treponema_putidum_strain_OMZ835_China_subgingivalplaque	Treponematace_phy1_A17_2004	55.62
Treponema_putidum_strain_OMZ835_China_subgingivalplaque	T_phagedenis_A17_2004	59.88
Treponema_putidum_strain_OMZ835_China_subgingivalplaque	T.pedis_A17_2004	71.14
Treponema_putidum_strain_OMZ835_China_subgingivalplaque	T_phagedenis_A13_2001	60.09
Treponema_putidum_strain_OMZ835_China_subgingivalplaque	Treponematace_phy2_A13_2001	56.05
Treponematace_phy2_A13_2001	Treponema_parvum_strain_ATCC700773_China_Homosapiens	50.76
Treponematace_phy2_A13_2001	Treponema_vincentii_strain_OMZ862_China_subgingivalplaque	54.92
Treponematace_phy2_A13_2001	Treponema_denticola_strain_OMZ850_China_Homosapiens	56.28
Treponematace_phy2_A13_2001	Treponema_denticola_strain_OMZ823_Switzerland_Homosapiens	56.26
Treponematace_phy2_A13_2001	Treponema_denticolaATCC35405	56.18
Treponematace_phy2_A13_2001	Treponema_zuelzerae_strain_DSM1903_Germany_freshwatersediment	52.76
Treponematace_phy2_A13_2001	Treponema_putidum_strain_OMZ758ATCC700334_Switzerland_Homosapiens	56.18
Treponematace_phy2_A13_2001	Treponema_sp.OMZ803_strain_BF2M_Switzerland	54.84
Treponematace_phy2_A13_2001	Treponema_phagedenis_strain_B43.1_Switzerland_cattle	54.75
Treponematace_phy2_A13_2001	Treponema_phagedenis_strain_T320A_UnitedKingdom	54.81
Treponematace_phy2_A13_2001	Treponema_vincentiiATCC35580_USA	55.08
Treponematace_phy2_A13_2001	Treponema_berlinense_strain_ATCCBAA-909_Germany	50.62
Treponematace_phy2_A13_2001	Treponema_denticolaAL-2	56.47
Treponematace_phy2_A13_2001	Treponema_socranskiisubsp.buccale_strain_Marseille-CSURQ0203_France_saliva	50.88
Treponematace_phy2_A13_2001	Treponema_pectinovorum_strain_Marseille-2-CSURP6642_France_Homosapiens	50.59
Treponematace_phy2_A13_2001	Treponema_denticolaF0402supercont1.12_USA_Homosapiens	56.57
Treponematace_phy2_A13_2001	Treponema_putidum_strain_OMZ846_China_subgingivalplaque	55.94
Treponematace_phy2_A13_2001	Treponema_pallidum_SamoaD_USA	51.53
Treponematace_phy2_A13_2001	Treponema_bryantii_NK4A124G626	49.67
Treponematace_phy2_A13_2001	Treponema_denticola_strain_OMZ854_China_Homosapiens	56.2
Treponematace_phy2_A13_2001	Treponema_brennaborenseDSM12168_USAUCdavis_bovine	52.37
Treponematace_phy2_A13_2001	Treponema_paraluiscuniculiCuniculiA_Texas_infectedrabbit	51.56
Treponema_denticola_strain_KCOM3500_SouthKorea_Homosapiens	Treponematace_phy1_A13_2001	56.02
Treponema_denticola_strain_KCOM3500_SouthKorea_Homosapiens	Treponematace_phy1_A17_2004	56.29
Treponema_denticola_strain_KCOM3500_SouthKorea_Homosapiens	T_phagedenis_A17_2004	60.02
Treponema_denticola_strain_KCOM3500_SouthKorea_Homosapiens	T.pedis_A17_2004	70.95
Treponema_denticola_strain_KCOM3500_SouthKorea_Homosapiens	T_phagedenis_A13_2001	59.89
Treponema_denticola_strain_KCOM3500_SouthKorea_Homosapiens	Treponematace_phy2_A13_2001	56.28
Treponema_phagedenis_strain_KS1_SouthKorea_bovine	T.pedis_A17_2004	60.38
Treponema_phagedenis_strain_KS1_SouthKorea_bovine	T_phagedenis_A13_2001	99.62
Treponema_phagedenis_strain_KS1_SouthKorea_bovine	Treponematace_phy2_A13_2001	54.78
Treponema_putidum_strain_OMZ847_China_subgingivalplaque	T_phagedenis_A17_2004	59.74
Treponema_putidum_strain_OMZ847_China_subgingivalplaque	T.pedis_A17_2004	71.16
Treponema_putidum_strain_OMZ847_China_subgingivalplaque	T_phagedenis_A13_2001	60
Treponema_putidum_strain_OMZ847_China_subgingivalplaque	Treponematace_phy2_A13_2001	56.07
T.pedis_A17_2004	Treponema_medium_strain_ATCC700293_England_Homosapiens	59.82
T.pedis_A17_2004	T_phagedenis_A13_2001	59.82
T.pedis_A17_2004	Treponematace_phy2_A13_2001	56.35
T.pedis_A17_2004	Treponema_parvum_strain_ATCC700773_China_Homosapiens	52.54
T.pedis_A17_2004	Treponema_vincentii_strain_OMZ862_China_subgingivalplaque	59.76
T.pedis_A17_2004	Treponema_denticola_strain_OMZ850_China_Homosapiens	70.93
T.pedis_A17_2004	Treponema_denticola_strain_OMZ823_Switzerland_Homosapiens	71.26
T.pedis_A17_2004	Treponema_denticolaATCC35405	71.11
T.pedis_A17_2004	Treponema_zuelzerae_strain_DSM1903_Germany_freshwatersediment	55.74
T.pedis_A17_2004	Treponema_putidum_strain_OMZ758ATCC700334_Switzerland_Homosapiens	71.25
T.pedis_A17_2004	Treponema_sp.OMZ803_strain_BF2M_Switzerland	59.83
T.pedis_A17_2004	Treponema_phagedenis_strain_B43.1_Switzerland_cattle	60.61
T.pedis_A17_2004	Treponema_phagedenis_strain_T320A_UnitedKingdom	60.29
T.pedis_A17_2004	Treponema_vincentiiATCC35580_USA	59.88
T.pedis_A17_2004	Treponema_berlinense_strain_ATCCBAA-909_Germany	51.47
T.pedis_A17_2004	Treponema_denticolaAL-2	71.13
T.pedis_A17_2004	Treponema_socranskiisubsp.buccale_strain_Marseille-CSURQ0203_France_saliva	51.85
T.pedis_A17_2004	Treponema_pectinovorum_strain_Marseille-2-CSURP6642_France_Homosapiens	51.47
T.pedis_A17_2004	Treponema_denticolaF0402supercont1.12_USA_Homosapiens	71.43
T.pedis_A17_2004	Treponema_putidum_strain_OMZ846_China_subgingivalplaque	70.96
T.pedis_A17_2004	Treponema_pallidum_SamoaD_USA	53.6
T.pedis_A17_2004	Treponema_bryantii_NK4A124G626	50.85
T.pedis_A17_2004	Treponema_denticola_strain_OMZ854_China_Homosapiens	71.21
T.pedis_A17_2004	Treponema_brennaborenseDSM12168_USAUCdavis_bovine	53.55
T.pedis_A17_2004	Treponema_paraluiscuniculiCuniculiA_Texas_infectedrabbit	53.83
T_phagedenis_A13_2001	Treponematace_phy2_A13_2001	54.92
T_phagedenis_A13_2001	Treponema_parvum_strain_ATCC700773_China_Homosapiens	53.03
T_phagedenis_A13_2001	Treponema_vincentii_strain_OMZ862_China_subgingivalplaque	61.82
T_phagedenis_A13_2001	Treponema_denticola_strain_OMZ850_China_Homosapiens	59.96
T_phagedenis_A13_2001	Treponema_denticola_strain_OMZ823_Switzerland_Homosapiens	59.83
T_phagedenis_A13_2001	Treponema_denticolaATCC35405	59.88
T_phagedenis_A13_2001	Treponema_zuelzerae_strain_DSM1903_Germany_freshwatersediment	56.68
T_phagedenis_A13_2001	Treponema_putidum_strain_OMZ758ATCC700334_Switzerland_Homosapiens	60.19
T_phagedenis_A13_2001	Treponema_sp.OMZ803_strain_BF2M_Switzerland	62.07
T_phagedenis_A13_2001	Treponema_phagedenis_strain_B43.1_Switzerland_cattle	99.5
T_phagedenis_A13_2001	Treponema_phagedenis_strain_T320A_UnitedKingdom	99.55
T_phagedenis_A13_2001	Treponema_vincentiiATCC35580_USA	62.26
T_phagedenis_A13_2001	Treponema_berlinense_strain_ATCCBAA-909_Germany	52.2
T_phagedenis_A13_2001	Treponema_denticolaAL-2	59.91
T_phagedenis_A13_2001	Treponema_socranskiisubsp.buccale_strain_Marseille-CSURQ0203_France_saliva	52.44
T_phagedenis_A13_2001	Treponema_pectinovorum_strain_Marseille-2-CSURP6642_France_Homosapiens	52.01
T_phagedenis_A13_2001	Treponema_denticolaF0402supercont1.12_USA_Homosapiens	60.07
T_phagedenis_A13_2001	Treponema_putidum_strain_OMZ846_China_subgingivalplaque	59.93
T_phagedenis_A13_2001	Treponema_pallidum_SamoaD_USA	58.01
T_phagedenis_A13_2001	Treponema_bryantii_NK4A124G626	51.33
T_phagedenis_A13_2001	Treponema_denticola_strain_OMZ854_China_Homosapiens	60.28
T_phagedenis_A13_2001	Treponema_brennaborenseDSM12168_USAUCdavis_bovine	54.56
T_phagedenis_A13_2001	Treponema_paraluiscuniculiCuniculiA_Texas_infectedrabbit	58.23
Treponema_medium_strain_ATCC700293_England_Homosapiens	T_phagedenis_A13_2001	62
Treponema_medium_strain_ATCC700293_England_Homosapiens	Treponematace_phy2_A13_2001	54.9
Treponema_medium_strain_T19_UK_cattele	T_phagedenis_A17_2004	61.49
Treponema_medium_strain_T19_UK_cattele	T.pedis_A17_2004	59.84
Treponema_medium_strain_T19_UK_cattele	T_phagedenis_A13_2001	61.95
Treponema_medium_strain_T19_UK_cattele	Treponematace_phy2_A13_2001	55.02
Treponema_denticola_ASLMsupercont1.2	T_phagedenis_A17_2004	59.75
Treponema_denticola_ASLMsupercont1.2	T.pedis_A17_2004	71.18
Treponema_denticola_ASLMsupercont1.2	T_phagedenis_A13_2001	59.97
Treponema_denticola_ASLMsupercont1.2	Treponematace_phy2_A13_2001	56.39
Treponema_denticola_strain_OT2B_USA_Homosapiens	T.pedis_A17_2004	71.12
Treponema_denticola_strain_OT2B_USA_Homosapiens	T_phagedenis_A13_2001	59.88
Treponema_denticola_strain_OT2B_USA_Homosapiens	Treponematace_phy2_A13_2001	56.31
Treponema_denticola_strain_OMZ905_Switzerland_Homosapiens	T.pedis_A17_2004	71.28
Treponema_denticola_strain_OMZ905_Switzerland_Homosapiens	T_phagedenis_A13_2001	59.79
Treponema_denticola_strain_OMZ905_Switzerland_Homosapiens	Treponematace_phy2_A13_2001	56.2
