# Supplementary material for: Discovery of novel treponemes associated with pododermatitis in elk (Cervus canadensis)
Source: Appl Environ Microbiol. 2024 May 14;90(6):e00105-24. doi: 10.1128/aem.00105-24 (PMC11218636; doi:10.1128/aem.00105-24)
Supplement: Table S5 — Comparison of POCP. [file aem.00105-24-s0008.xlsx]

## Sheet: Treponeme_POCP
genomes	T.pedis_A13_2001	T.pedis_A17_2004	T_phagedenis_A13_2001	T_phagedenis_A17_2004	Treponema_Sp._A13_2001	Treponema_Sp._A17_2004	Treponema_berlinense_strain_ATCCBAA-909_Germany_Missing	Treponema_brennaborenseDSM12168_USAUCdavis_bovine	Treponema_bryantii_NK4A124G626_Missing_Missing	Treponema_bryantii_strain_B25_missing_missing	Treponema_bryantii_strain_XBD1002_missing_missing	Treponema_denticolaAL-2_Missing_Missing	Treponema_denticolaATCC35405_Missing_Missing	Treponema_denticolaF0402supercont1.12_USA_Homosapiens	Treponema_denticola_ASLMsupercont1.2_Missing_Missing	Treponema_denticola_strain_ATCC700768_China_Homosapiens	Treponema_denticola_strain_ATCC700771_Switzerland_Homosapiens	Treponema_denticola_strain_CD-1_USA_Homosapiens	Treponema_denticola_strain_KCOM3500_SouthKorea_Homosapiens	Treponema_denticola_strain_Marseille-5-CSURP7640_France_Homosapiens	Treponema_denticola_strain_OKA3_Japan_Homosapiens	Treponema_denticola_strain_OMZ823_Switzerland_Homosapiens	Treponema_denticola_strain_OMZ850_China_Homosapiens	Treponema_denticola_strain_OMZ852_China_Homosapiens	Treponema_denticola_strain_OMZ853_China_Homosapiens	Treponema_denticola_strain_OMZ854_China_Homosapiens	Treponema_denticola_strain_OMZ898_Switzerland_Homosapiens	Treponema_denticola_strain_OMZ905_Switzerland_Homosapiens	Treponema_denticola_strain_OMZ910_Switzerland_Homosapiens	Treponema_denticola_strain_OT2B_USA_Homosapiens	Treponema_medium_strain_ATCC700293_England_Homosapiens	Treponema_medium_strain_T19_UK_cattele	Treponema_pallidum_SamoaD_USA	Treponema_paraluiscuniculiCuniculiA_Texas_infectedrabbit	Treponema_parvum_strain_ATCC700770_HongKong_Homosapiens	Treponema_parvum_strain_ATCC700773_China_Homosapiens	Treponema_parvum_strain_OMZ843_China_Homosapiens	Treponema_pectinovorum_strain_ATCC700769_France_Homosapiens	Treponema_pectinovorum_strain_Marseille-1-CSURP6641_France_Homosapiens	Treponema_pectinovorum_strain_Marseille-2-CSURP6642_France_Homosapiens	Treponema_pectinovorum_strain_Marseille-3-CSURP7641_France_Homosapiens	Treponema_pectinovorum_strain_Marseille-4-CSURP7639_France_Homosapiens	Treponema_pedis_strain_KS1_SouthKorea_Bostaurus	Treponema_pedis_strain_T3552B_UnitedKingdom_Bostaurus	Treponema_phagedenisF0421_USA_Homosapiens	Treponema_phagedenis_strain_ATCC27087_Switzerland_cattle	Treponema_phagedenis_strain_B31.4_Switzerland_cattle	Treponema_phagedenis_strain_B36.5_Switzerland_cattle	Treponema_phagedenis_strain_B43.1_Switzerland_cattle
T.pedis_A13_2001	100	77.95	34.26	34.31	38.24	37.85	22.83	23.39	20.41	19.8	20.7	49.82	49.77	47.66	49.64	47.29	48.24	48.86	50.26	49.1	49.16	49.51	50.47	47.91	48.82	49.37	49.07	50.68	50.64	48.92	36.13	34.84	28.74	29.74	24.44	24.33	23.63	24.15	24.86	24.16	24.75	24.9	67.36	60.32	34.57	29.69	32.63	28.58	31.81
T.pedis_A17_2004	77.95	100	33.72	33.77	37.42	37.05	22.52	23.09	20.17	19.61	20.45	49.11	48.61	46.57	48.68	46.62	47.24	47.81	49.09	48.64	48.63	48.38	49.29	46.96	47.74	48.33	48.2	49.56	49.52	47.9	35.26	34.01	28.1	29.06	24.07	23.91	23.27	23.85	24.5	23.81	24.43	24.53	65.62	58.8	33.94	29.23	32.15	28.33	31.35
T_phagedenis_A13_2001	34.26	33.72	100	71.23	39.4	39.23	23.73	25.24	20.72	20.59	21.41	33.18	33.25	31.77	33.6	32.13	33.45	32.75	33.66	33.24	33.01	33.6	34.14	32.77	34.64	33.88	33.43	33.97	33.95	32.98	36.08	34.8	30.58	31.58	25.4	25.33	24.5	24.33	25.15	24.44	25.04	25.2	31.96	30.26	61.9	53.86	62.83	54.8	60.36
T_phagedenis_A17_2004	34.31	33.77	71.23	100	39.78	39.51	23.61	25.13	20.67	20.46	21.27	32.99	33.05	31.62	33.36	32.14	33.33	32.72	33.5	33.04	32.73	33.4	33.6	32.42	34.22	33.35	33.02	33.85	33.83	32.62	36.13	34.76	30.89	31.89	25.25	25.09	24.35	24.3	25.02	24.46	25.01	25.16	31.92	30.15	62.14	54.07	63.58	55.55	60.81
Treponema_Sp._A13_2001	38.24	37.42	39.4	39.78	100	79.22	24.75	27.32	22.52	21.52	22.87	36.58	36.86	35.07	36.68	35.52	36.63	35.88	36.61	36.48	36.17	36.83	37.19	35.71	37.54	37.02	36.44	37.4	37.44	36.21	48.78	47.07	32.46	33.63	28.02	27.91	27.14	26.09	26.99	26.26	27.02	27.18	35.37	33.82	39.71	33.84	37.41	33	36.1
Treponema_Sp._A17_2004	37.85	37.05	39.23	39.51	79.22	100	24.49	27.06	22.32	21.33	22.66	36.23	36.51	34.73	36.33	35.19	36.27	35.54	36.26	36.13	35.83	36.48	36.83	35.37	37.18	36.66	36.09	37.04	37.07	35.87	48.33	46.65	32	33.13	27.74	27.62	26.87	25.81	26.68	25.96	26.71	26.86	35.04	33.5	39.63	33.79	37.22	32.88	36.02
Treponematace_phy1_A13_2001	33.3	33.01	28.01	28.26	31.08	30.74	22.14	22.53	19.24	19.15	19.98	31.81	32.09	31.08	32.2	31.05	32.36	32.01	32.66	32.53	32.02	32.32	33.07	31.83	32.94	32.63	33.17	32.7	32.68	32.03	28.23	27.2	27.19	28.17	22.38	22.58	22.03	23.13	23.72	23.27	23.91	23.69	30.95	29.29	28.46	24.16	26.61	23.7	25.66
Treponematace_phy1_A17_2004	32.49	32.31	27.14	27.46	30.06	29.75	21.44	21.86	18.78	18.67	19.39	31.17	31.39	30.35	31.61	30.53	31.58	31.28	31.96	31.8	31.32	31.64	32.3	31.15	32.13	31.93	32.37	31.94	31.93	31.37	27.74	26.78	25.62	26.48	21.55	21.69	21.27	22.25	22.77	22.41	22.95	22.72	30.53	28.91	27.61	23.63	25.91	23.21	25.02
Treponematace_phy2_A13_2001	37.64	37.08	31.63	32.14	34.85	34.5	24.45	24.37	20.86	20.45	21.67	35.66	35.53	34.66	35.94	34.09	35.72	35.47	35.86	36.01	35.5	35.86	36.51	35.07	35.85	35.36	36.06	36.3	36.29	35.68	32.26	30.95	30.49	31.68	24.85	25.01	24.22	25.17	25.98	25.43	26.07	26.22	34.86	33.35	32.24	27.23	30.13	26.23	28.95
Treponematace_phy2_A17_2004	36.46	35.93	30.54	31.36	33.56	33.24	23.51	23.51	20.19	19.9	20.93	34.61	34.47	33.58	34.91	33.41	34.44	34.35	34.7	35.21	34.37	34.64	35.36	33.88	35.09	34.21	35.12	35.1	35.09	34.58	30.86	29.63	28.86	29.86	23.87	24.07	23.31	24.27	24.91	24.39	25.1	25.12	33.85	32.27	31.32	26.54	29.07	25.63	28.01
[truncated: 36 more columns]
