# Supplementary material for: Discovery of novel treponemes associated with pododermatitis in elk (Cervus canadensis)
Source: Appl Environ Microbiol. 2024 May 14;90(6):e00105-24. doi: 10.1128/aem.00105-24 (PMC11218636; doi:10.1128/aem.00105-24)
Supplement: Table S6 — Assessment of completeness and contamination. [file aem.00105-24-s0009.xlsx]

## Sheet: Genome_quality
Genome	Completeness	Contamination
Treponematace_phy2_A13_2001	100	0
Treponematace_phy1_A17_2004	100	0
Treponema_vincentii_strain_OMZ862	100	0.81
Treponema_vincentii_strain_OMZ861_	100	0
Treponema_vincentii_strain_OMZ802_	100	0
Treponema_succinifaciensDSM2489	100	0
Treponema_sp.OMZ803_strain_BF2M	100	2.23
Treponema_socranskiisubsp.buccale	100	0
Treponema_socranskiisubsp.buccale	100	0
Treponema_ruminis_strain_DSM103462	100	0
Treponema_putidum_strain_OMZ847	100	2.65
Treponema_putidum_strain_OMZ835	100	0
Treponema_putidum_strain_ATCC70033	100	0
Treponema_phagedenis_strain_V1	100	1.61
Treponema_phagedenis_strain_T320A	100	1.61
Treponema_phagedenis_strain_S2.3_S	100	0.81
Treponema_phagedenis_strain_S11.1	100	0.81
Treponema_phagedenis_strain_Reiter	100	0.81
Treponema_phagedenis_strain_KS1	100	0
Treponema_phagedenis_strain_KS1TP	100	2.65
Treponema_phagedenis_strain_KS-1	100	2.65
Treponema_phagedenis_strain_B43.1	100	1.61
Treponema_phagedenis_strain_B36.5	100	2.42
Treponema_phagedenis_strain_B31.4	100	1.61
Treponema_phagedenisF0421	100	0
Treponema_pedis_strain_KS1	100	0.4
Treponema_parvum_strain_ATCC700773	100	0
Treponema_parvum_strain_ATCC700770	100	0
Treponema_medium_strain_T19	100	1.91
Treponema_medium_strain_ATCC700293	100	0
Treponema_denticola_strain_OT2B_US	100	0
Treponema_denticola_strain_OMZ910	100	0
Treponema_denticola_strain_OMZ905	100	0
Treponema_denticola_strain_OMZ898	100	0
Treponema_denticola_strain_OMZ854	100	0.81
Treponema_denticola_strain_OMZ853	100	0
Treponema_denticolaAL-2_Missing_Mi	100	0
Treponema_denticola_strain_OMZ850	100	0
Treponema_denticola_strain_OMZ823	100	0
Treponema_denticola_strain_OKA3	100	0
Treponema_denticola_strain_Marseil	100	0
Treponema_denticola_strain_KCOM350	100	0
Treponema_denticola_strain_ATCC700	100	0.81
Treponema_denticolaF0402supercont1	100	0
Treponema_denticolaATCC35405	100	0
Treponema_denticolaAL-2	100	0
Treponema_bryantii_strain_B25_miss	100	1.4
Treponema_bryantii_NK4A124G626	100	0
Treponema_brennaborenseDSM12168	100	0.7
Treponema_saccharophilumDSM2985	99.98	0
Treponema_pallidum_SamoaD_USA	99.97	0
Treponema_denticola_strain_CD-1	99.73	0
Treponema_zuelzerae_strain_DSM1903	99.65	0.7
Treponema_vincentii_strain_OMZ806	99.46	1.21
Treponema_zioleckii_strain_kT3_Pol	99.3	0
Treponema_rectalestrain_DSM_103679	99.3	0.7
Treponema_bryantii_strain_XBD1002	99.3	0.23
Treponematace_phy2_A17_2004	99.19	1.61
Treponema_vincentii_strain_OMZ804	99.19	0
Treponema_paraluiscuniculiCuniculi	99.19	0
Treponema_Sp._A17_2004	99.19	0
Treponema_Sp._A13_2001	99.19	0
T.pedis_A13_2001	99.17	0
Treponema_vincentiiATCC35580_	99.15	0
Treponema_denticola_ASLMsupercont1	99.06	0
Treponema_pectinovorum_strain_Mars	98.95	0
Treponema_pectinovorum_strain_Mars	98.95	0.23
Treponema_pectinovorum_strain_Mars	98.95	0.7
Treponema_pectinovorum_strain_ATCC	98.95	0.7
Treponema_primitia ZAS-2	98.86	1.14
Treponema_denticola_strain_ATCC700	98.79	0.81
Treponema_parvum_strain_OMZ843	98.6	0
Treponema_putidum_strain_OMZ758ATC	98.39	0
Treponema_phagedenis_strain_S8.5_S	98.39	1.61
T_phagedenis_A17_2004	98.39	0.81
Treponema_pedis_strain_T3552B	98.36	0.81
T.pedis_A17_2004	98.36	0
Treponema_putidum_strain_OMZ846	98.25	0
Treponema_primitiaZAS-1TPRIMZ10000	98.23	1.14
Treponema_phagedenis_strain_ATCC27	98.15	1.7
Treponematace_phy1_A13_2001	97.9	0
Treponema_porcinum_strain_ATCCBAA-	97.9	0.7
T_phagedenis_A13_2001	97.58	1.61
Treponema_berlinense_strain_ATCCBA	97.55	0
Treponema_pectinovorum_strain_Mars	96.5	0.7
