# Supplementary material for: Discovery of novel treponemes associated with pododermatitis in elk (Cervus canadensis)
Source: Appl Environ Microbiol. 2024 May 14;90(6):e00105-24. doi: 10.1128/aem.00105-24 (PMC11218636; doi:10.1128/aem.00105-24)
Supplement: Table S7 — List of unique genes. [file aem.00105-24-s0010.xlsx]

## Sheet: T_phagedenis_MAGs
14 to 68 Kbp of unique region
locus tag	Strand	Length	Gene	Product
P1P60_00050	+	151	tsaE	tRNA (adenosine(37)-N6)-threonylcarbamoyltransferase complex ATPase subunit type 1 TsaE
P1P60_00055	+	221	tsaB	tRNA (adenosine(37)-N6)-threonylcarbamoyltransferase complex dimerization subunit type 1 TsaB
P1P60_00060	+	354	-	HD-GYP domain-containing protein
P1P60_00065	-	73	csrA	carbon storage regulator CsrA
P1P60_00070	-	148	-	flagellar assembly protein FliW
P1P60_00075	-	414	-	flagellar hook-associated protein 3
P1P60_00080	-	625	flgK	flagellar hook-associated protein FlgK
P1P60_00085	-	164	-	hypothetical protein
P1P60_00090	+	219	-	GTP pyrophosphokinase family protein
P1P60_00095	+	302	-	DMT family transporter
P1P60_00100	-	144	-	DNA starvation/stationary phase protection protein
P1P60_00105	-	387	-	SAM-dependent methyltransferase
P1P60_00110	-	104	-	YbjQ family protein
P1P60_00115	+	352	-	phospho-N-acetylmuramoyl-pentapeptide- transferase
P1P60_00120	+	242	-	ThiF family adenylyltransferase
P1P60_00125	-	338	-	ornithine cyclodeaminase
P1P60_00130	+	578	-	ABC transporter ATP-binding protein/permease
P1P60_00135	+	568	-	ABC transporter ATP-binding protein
P1P60_00140	-	203	-	BglII/BstYI family type II restriction endonuclease
P1P60_00145	-	339	-	site-specific DNA-methyltransferase
P1P60_00150	+	107	-	hypothetical protein
P1P60_00155	+	385	-	tetratricopeptide repeat protein
P1P60_00160	+	345	rlmN	23S rRNA (adenine(2503)-C(2))-methyltransferase RlmN
P1P60_00165	+	790	lon	endopeptidase La
P1P60_00170	-	74	-	hypothetical protein
P1P60_00175	-	203	-	hypothetical protein
P1P60_00180	-	502	-	SLBB domain-containing protein
P1P60_00185	-	335	-	GNVR domain-containing protein
P1P60_00190	-	246	-	hypothetical protein
P1P60_00195	-	329	-	NAD-dependent epimerase/dehydratase family protein
P1P60_00200	-	413	-	glycosyltransferase family 4 protein
P1P60_00205	-	440	-	nucleotide sugar dehydrogenase
P1P60_00210	-	210	-	PIG-L family deacetylase
P1P60_00215	-	362	-	ATP-binding protein
P1P60_00220	-	387	-	glycosyltransferase
P1P60_00225	-	373	-	N-acetyl sugar amidotransferase
P1P60_00230	-	498	-	hypothetical protein
P1P60_00235	-	385	-	glycosyltransferase
P1P60_00240	-	461	-	hypothetical protein
P1P60_00245	-	518	-	hypothetical protein
P1P60_00250	-	462	-	polysaccharide deacetylase family protein
P1P60_00255	-	314	-	hypothetical protein
P1P60_00260	-	388	-	DegT/DnrJ/EryC1/StrS family aminotransferase
P1P60_00265	-	163	-	acyltransferase
P1P60_00270	-	420	-	oligosaccharide flippase family protein
P1P60_00275	-	96	-	hypothetical protein
P1P60_00280	-	61	-	hypothetical protein
P1P60_00285	-	380	-	DegT/DnrJ/EryC1/StrS family aminotransferase
P1P60_00290	-	148	-	DUF86 domain-containing protein
P1P60_00295	-	135	-	nucleotidyltransferase domain-containing protein
P1P60_00300	-	363	-	Gfo/Idh/MocA family oxidoreductase
P1P60_00305	-	164	-	DapH/DapD/GlmU-related protein
P1P60_00310	-	358	-	glycosyltransferase
P1P60_00315	-	264	-	glycosyltransferase
200 to 240 Kbp of unique region
Location	Strand	Length	Gene	COG product
P1P60_00920	+	606	-	MSP porin
P1P60_00925	+	70	-	DUF2281 domain-containing protein
P1P60_00930	+	129	-	type II toxin-antitoxin system VapC family toxin
P1P60_00935	+	388	metK	methionine adenosyltransferase
P1P60_00940	+	927	-	VCBS repeat-containing protein
P1P60_00945	+	359	-	S-layer homology domain-containing protein
P1P60_00950	+	118	-	VanZ family protein
P1P60_00955	+	433	aepX	phosphoenolpyruvate mutase
P1P60_00960	+	380	aepY	phosphonopyruvate decarboxylase
P1P60_00965	+	132	-	GtrA family protein
P1P60_00970	+	327	-	glycosyltransferase family 2 protein
P1P60_00975	+	502	-	DUF6056 family protein
P1P60_00980	+	616	-	2-aminoethylphosphonate--pyruvate transaminase
P1P60_00985	+	102	-	nucleotidyltransferase domain-containing protein
P1P60_00990	+	156	-	hypothetical protein
P1P60_00995	+	284	-	ABC transporter permease
P1P60_01000	+	433	-	AAA family ATPase
P1P60_01005	+	166	-	hypothetical protein
P1P60_01010	+	413	-	ABC transporter ATP-binding protein
P1P60_01015	+	381	-	glycosyltransferase
P1P60_01020	+	444	-	hypothetical protein
P1P60_01025	+	333	-	glycosyltransferase family 2 protein
P1P60_01030	+	248	-	glycosyltransferase family 25 protein
P1P60_01035	+	333	-	glycosyltransferase family 2 protein
P1P60_01040	+	210	-	glycosyltransferase family 25 protein
P1P60_01045	+	893	yidC	membrane protein insertase YidC
P1P60_01050	+	904	-	YidC/Oxa1 family membrane protein insertase
P1P60_01055	+	405	-	CDP-glycerol glycerophosphotransferase family protein
P1P60_01060	+	431	-	CDP-glycerol glycerophosphotransferase family protein

## Sheet: T_pedis_MAGs
264 to 269 Kbp of unique region
locus tag	Strand	Length	Gene	COG Product
P1P62_01275	+	461	-	oligosaccharide flippase family protein
P1P62_01280	+	553	-	hypothetical protein
P1P62_01285	+	210	-	acyltransferase
P1P62_01290	+	316	-	formyltransferase family protein
P1P62_01295	+	314	-	hypothetical protein
P1P62_01300	+	364	-	ATP-binding protein
P1P62_01305	+	179	-	hypothetical protein
1940 to 1960 Kbp of unique region
Locus tag	Strand	Length	Gene	COG Product
P1P62_08770	+	495	-	BCCT family transporter
P1P62_08775	+	441	-	glycine/sarcosine/betaine reductase component B subunit
P1P62_08780	+	436	-	glycine/betaine/sarcosine/D-proline family reductase selenoprotein B
P1P62_08785	-	510	-	BCCT family transporter
P1P62_08790	-	593	-	phosphotransferase
P1P62_08795	-	948	-	PEP-utilizing enzyme
P1P62_08800	-	343	-	hypothetical protein
P1P62_08805	-	681	cfpA	cytoplasmic filament protein CfpA
P1P62_08810	+	220	-	VWA domain-containing protein
P1P62_08815	+	492	-	pallilysin-related adhesin
P1P62_08820	+	229	-	rhodanese-like domain-containing protein
P1P62_08825	+	494	rsxC	electron transport complex subunit RsxC
P1P62_08830	+	355	-	RnfABCDGE type electron transport complex subunit D
P1P62_08835	+	192	-	FMN-binding protein
P1P62_08840	+	224	-	electron transport complex subunit E
P1P62_08845	+	190	-	Rnf-Nqr domain containing protein
P1P62_08850	+	198	-	TetR/AcrR family transcriptional regulator
P1P62_08855	+	448	-	MATE family efflux transporter
P1P62_08860	+	302	-	YafY family protein
P1P62_08865	+	172		ClbS/DfsB family four-helix bundle protein
